# Supplementary material for: APPLICATION OF THE ACMG/AMP FRAMEWORK TO CAPTURE EVIDENCE RELEVANT TO PREDICTED AND OBSERVED IMPACT ON SPLICING: RECOMMENDATIONS FROM THE CLINGEN SVI SPLICING SUBGROUP
Source: medRxiv. 2023 Feb 26:2023.02.24.23286431. Preprint. [Version 1] doi: 10.1101/2023.02.24.23286431 (PMC9980257; doi:10.1101/2023.02.24.23286431)
Supplement: Supplement 8 [file media-8.xlsx]

## Sheet: Table S12
Table S12. Splicing and conservation data for intronic and synonymous (exonic) variants located outside the standard splice regions from Table S2
Variant	Variant_location	max_SpliceAI_score	Observed_splicing_event (0=No, 1=Yes)	verPhyloP (phyloP100way)	Distance_to_Exon_Boundary
NM_007294.4(BRCA1):c.5538G>A	synonymous_exonic	0	0	0.251	70
NM_007294.4(BRCA1):c.5467+9C>A	Intronic	0.25	0	-0.259	9
NM_007294.4(BRCA1):c.5406+45C>A	Intronic	0.04	0	-2.18	45		Variant_location		Intronic
NM_007294.4(BRCA1):c.5406+33A>T	Intronic	0.07	0	-0.436	33		SpliceAI	Lower cut-off	≤0.1
NM_007294.4(BRCA1):c.5406+9T>C	Intronic	0.07	0	0.169	9			Upper cut-off	≥0.2
NM_007294.4(BRCA1):c.5406+8T>C	Intronic	0.05	0	1.213	8		verPhyloP (Thresholds from Cheung et al 2019 - PMID: 30503770)	Not highly conserved	<2
NM_007294.4(BRCA1):c.5332+39C>T	Intronic	0	0	1.178	39			Conserved	≥2
NM_007294.4(BRCA1):c.5332+13G>T	Intronic	0.01	0	0.269	13
NM_007294.4(BRCA1):c.5278-22C>G	Intronic	0	0	-0.447	22		Predicted splicing event	verPhyloP	Total numbers	Observed splicing event - NO	Observed splicing event - YES	% (Observed splice event - YES)
NM_007294.4(BRCA1):c.5278-801T>G	Intronic	0	0	-1.315	801		No	Conserved	27	27	0	0
NM_007294.4(BRCA1):c.5278-1238C>T	Intronic	0	0	-0.389	1238			Not highly conserved	685	683	2	0.003
NM_007294.4(BRCA1):c.5278-1708_5278-1697del	Intronic	0	0	1.047	1708		Yes	Conserved	6	2	4	0.667
NM_007294.4(BRCA1):c.5278-2042C>T	Intronic	0	0	-0.48	2042			Not highly conserved	14	7	7	0.5
NM_007294.4(BRCA1):c.5277+78G>A	Intronic	0	0	-0.932	78					719	13
NM_007294.4(BRCA1):c.5277+48_5277+59dup	Intronic	0.01	0	0.097	48
NM_007294.4(BRCA1):c.5277+15C>T	Intronic	0	0	-0.449	15
NM_007294.4(BRCA1):c.5251C>A	synonymous_exonic	0	0	0.365	26		Variant_location		synonymous_exonic
NM_007294.4(BRCA1):c.5193+64T>G	Intronic	0	0	0.125	64		SpliceAI	Lower cut-off	≤0.1
NM_007294.4(BRCA1):c.5175A>G	synonymous_exonic	0	0	0.799	18			Upper cut-off	≥0.2
NM_007294.4(BRCA1):c.5153-34T>G	Intronic	0.28	0	-0.037	34		verPhyloP (Thresholds from Cheung et al 2019 - PMID: 30503770)	Not highly conserved	<2
NM_007294.4(BRCA1):c.5152+94T>G	Intronic	0.02	0	0.661	94			Conserved	≥2
NM_007294.4(BRCA1):c.5152+85del	Intronic	0.03	0	0.665	85
NM_007294.4(BRCA1):c.5152+10A>G	Intronic	0.16	0	-0.467	10		Predicted splicing event	verPhyloP	Total numbers	Observed splicing event - NO	Observed splicing event - YES	% (Observed splice event - YES)
NM_007294.4(BRCA1):c.5124G>A	synonymous_exonic	0.1	0	0.386	28		No	Conserved	15	15	0	0
NM_007294.4(BRCA1):c.5100A>G	synonymous_exonic	0.09	0	-0.956	25			Not highly conserved	208	202	6	0.029
NM_007294.4(BRCA1):c.5075-49del	Intronic	0.04	0	1.364	49		Yes	Conserved	4	1	3	0.75
NM_007294.4(BRCA1):c.5075-107A>G	Intronic	0.01	0	0.815	107			Not highly conserved	19	7	12	0.632
NM_007294.4(BRCA1):c.5075-1061T>A	Intronic	0	0	-0.357	1061					225	21
NM_007294.4(BRCA1):c.5075-1445G>C	Intronic	0	0	-0.365	1445
NM_007294.4(BRCA1):c.5075-1544G>C	Intronic	0.01	0	0.439	1544
NM_007294.4(BRCA1):c.5074+92T>C	Intronic	0.02	0	0.379	92
NM_007294.4(BRCA1):c.5074+29T>C	Intronic	0.07	0	2.15	29
NM_007294.4(BRCA1):c.4987-21G>T	Intronic	0.08	0	-0.115	21
NM_007294.4(BRCA1):c.4987-635A>G	Intronic	0	0	0.103	635
NM_007294.4(BRCA1):c.4974C>T	synonymous_exonic	0.01	0	0.125	12
NM_007294.4(BRCA1):c.4812A>G	synonymous_exonic	0.01	0	-0.79	136
NM_007294.4(BRCA1):c.4676-105T>C	Intronic	0	0	-0.455	105
NM_007294.4(BRCA1):c.4676-113C>G	Intronic	0.01	0	0.092	113
NM_007294.4(BRCA1):c.4676-284_4676-283insAGTGAACATT	Intronic	0.02	0	-0.067	284
NM_007294.4(BRCA1):c.4675+11A>G	Intronic	0.01	0	2.281	11
NM_007294.4(BRCA1):c.4653T>C	synonymous_exonic	0.03	0	0.032	22
NM_007294.4(BRCA1):c.4602G>A	synonymous_exonic	0.04	0	0.398	73
NM_007294.4(BRCA1):c.4484+643C>G	Intronic	0	0	-0.576	643
NM_007294.4(BRCA1):c.4484+14A>G	Intronic	0.03	0	-0.21	14
NM_007294.4(BRCA1):c.4358-2859G>A	Intronic	0.02	0	3.257	2859
NM_007294.4(BRCA1):c.4357+59C>A	Intronic	0	0	-0.17	59
NM_007294.4(BRCA1):c.4357+10G>A	Intronic	0	0	-0.163	10
NM_007294.4(BRCA1):c.4186-2448_4186-2447insGGA	Intronic	0	0	0.362	2448
NM_007294.4(BRCA1):c.4186-3530A>G	Intronic	0	0	-2.696	3530
NM_007294.4(BRCA1):c.4185+4151A>G	Intronic	0.01	0	-1.079	4151
NM_007294.4(BRCA1):c.4185+4105C>T	Intronic	0.27	1	0.2	4105
NM_007294.4(BRCA1):c.4185+2967G>A	Intronic	0	0	0.303	2967
NM_007294.4(BRCA1):c.4185+1684A>C	Intronic	0	0	0.395	1684
NM_007294.4(BRCA1):c.4185+194C>G	Intronic	0.02	0	-0.185	194
NM_007294.4(BRCA1):c.4185+9C>T	Intronic	0.02	0	1.039	9
NM_007294.4(BRCA1):c.4097-29C>T	Intronic	0.01	0	0.369	29
NM_007294.4(BRCA1):c.4011C>T	synonymous_exonic	0.15	0	-0.523	85
NM_007294.4(BRCA1):c.3978T>C	synonymous_exonic	0.05	0	0.368	118
NM_007294.4(BRCA1):c.3783A>G	synonymous_exonic	0.01	0	-0.043	313
NM_007294.4(BRCA1):c.3747C>T	synonymous_exonic	0.01	0	-1.641	349
NM_007294.4(BRCA1):c.3717T>A	synonymous_exonic	0.01	0	0.131	379
NM_007294.4(BRCA1):c.3636A>G	synonymous_exonic	0.05	0	0.146	460
NM_007294.4(BRCA1):c.3579C>T	synonymous_exonic	0.01	0	0.254	517
NM_007294.4(BRCA1):c.3021A>G	synonymous_exonic	0.01	0	-0.1	1075
NM_007294.4(BRCA1):c.2931A>G	synonymous_exonic	0.01	0	-0.885	1165
NM_007294.4(BRCA1):c.2733A>G	synonymous_exonic	0	0	0.429	1363
NM_007294.4(BRCA1):c.2311T>C	synonymous_exonic	0	0	-0.47	1640
NM_007294.4(BRCA1):c.2082C>T	synonymous_exonic	0	0	-0.218	1411
NM_007294.4(BRCA1):c.1971A>G	synonymous_exonic	0	0	0.998	1300
NM_007294.4(BRCA1):c.1911T>C	synonymous_exonic	0	0	-0.231	1240
NM_007294.4(BRCA1):c.1878A>G	synonymous_exonic	0.01	0	0.333	1207
NM_007294.4(BRCA1):c.1866G>A	synonymous_exonic	0	0	-1.112	1195
NM_007294.4(BRCA1):c.1419C>T	synonymous_exonic	0.01	0	-0.347	748
NM_007294.4(BRCA1):c.1146T>C	synonymous_exonic	0.02	0	-0.253	475
NM_007294.4(BRCA1):c.1065G>A	synonymous_exonic	0.02	0	0.147	394
NM_007294.4(BRCA1):c.981A>G	synonymous_exonic	0.03	0	-0.07	310
NM_007294.4(BRCA1):c.693G>T	synonymous_exonic	0.06	0	-0.044	22
NM_007294.4(BRCA1):c.671-260C>T	Intronic	0	0	-0.425	260
NM_007294.4(BRCA1):c.670+16G>A	Intronic	0.07	1	0.052	16
NM_007294.4(BRCA1):c.670+8C>T	Intronic	0.6	1	1.481	8
NM_007294.4(BRCA1):c.594-34T>C	Intronic	0.02	0	0.35	34
NM_007294.4(BRCA1):c.593+8A>G	Intronic	0.01	0	0.075	8
NM_007294.4(BRCA1):c.588T>C	synonymous_exonic	0.01	0	-0.203	5
NM_007294.4(BRCA1):c.552T>C	synonymous_exonic	0.01	0	0.111	4
NM_007294.4(BRCA1):c.548-58del	Intronic	0.02	0	2.722	58
NM_007294.4(BRCA1):c.547+14delG	Intronic	0.03	0	-0.029	14
NM_007294.4(BRCA1):c.547+7G>A	Intronic	0.01	0	-1.368	7
NM_007294.4(BRCA1):c.486G>T	synonymous_exonic	0.08	0	0.558	44
NM_007294.4(BRCA1):c.442-22_442-13del	Intronic	0.66	1	2.42	22
NM_007294.4(BRCA1):c.442-25G>A	Intronic	0.02	0	0.165	25
NM_007294.4(BRCA1):c.441+294G>A	Intronic	0	0	0.202	294
NM_007294.4(BRCA1):c.441+51T>C	Intronic	0	0	0.595	51
NM_007294.4(BRCA1):c.441+18C>T	Intronic	0	0	0	18
NM_007294.4(BRCA1):c.302-24_302-22del	Intronic	0.01	0	0.199	24
NM_007294.4(BRCA1):c.301+7G>A	Intronic	0.29	0	-0.18	7
NM_007294.4(BRCA1):c.255G>A	synonymous_exonic	0.06	0	0.147	42
NM_007294.4(BRCA1):c.234A>G	synonymous_exonic	0.1	0	0.451	21
NM_007294.4(BRCA1):c.232A>C	synonymous_exonic	0.09	0	1.529	19
NM_007294.4(BRCA1):c.231G>A	synonymous_exonic	0.05	0	0.379	18
NM_007294.4(BRCA1):c.231G>C	synonymous_exonic	0.16	0	0.379	18
NM_007294.4(BRCA1):c.231G>T	synonymous_exonic	0.54	1	0.379	18
NM_007294.4(BRCA1):c.228T>C	synonymous_exonic	0.08	0	0.856	15
NM_007294.4(BRCA1):c.225A>G	synonymous_exonic	0.03	0	0.887	12
NM_007294.4(BRCA1):c.212+253G>A	Intronic	0.01	0	0.065	253
NM_007294.4(BRCA1):c.212+23T>A	Intronic	0.05	0	0.564	23
NM_007294.4(BRCA1):c.165G>A	synonymous_exonic	0.38	1	1.234	30
NM_007294.4(BRCA1):c.135-633C>T	Intronic	0	0	0.285	633
NM_007294.4(BRCA1):c.134+835A>G	Intronic	0.01	0	-0.482	835
NM_007294.4(BRCA1):c.134+382C>T	Intronic	0	0	-0.878	382
NM_007294.4(BRCA1):c.81-49A>C	Intronic	0.01	0	1.091	49
NM_007294.4(BRCA1):c.81-65G>C	Intronic	0.01	0	-1.125	65
NM_007294.4(BRCA1):c.81-1360delA	Intronic	0.01	0	-0.144	1360
NM_007294.4(BRCA1):c.80+909T>C	Intronic	0.05	0	-0.42	909
NM_007294.4(BRCA1):c.80+16A>T	Intronic	0.02	0	-0.165	16
NM_007294.4(BRCA1):c.21C>T	synonymous_exonic	0.02	0	-2.179	40
NM_007294.4(BRCA1):c.-19-10T>C	Intronic	0.06	0	0.711	19
NM_007294.4(BRCA1):c.-19-22_-19-21dup	Intronic	0.06	0	-0.089	19
NM_007294.4(BRCA1):c.-20+521_-20+525del	Intronic	0.03	0	0.05	20
NM_000059.3(BRCA2):c.-39-137_-39-135del	Intronic	0.17	0	0.18	135
NM_000059.3(BRCA2):c.-39-26G>A	Intronic	0.1	0	-0.145	26
NM_000059.3(BRCA2):c.-39-12_-39-10del	Intronic	0.04	0	2.947	10
NM_000059.3(BRCA2):c.-11C>T	synonymous_exonic	0.06	0	-0.02	11
NM_000059.3(BRCA2):c.67+62T>G	Intronic	0	0	-1.974	62
NM_000059.3(BRCA2):c.213T>C	synonymous_exonic	0	0	0.705	103
NM_000059.3(BRCA2):c.222G>A	synonymous_exonic	0.05	1	0.312	94
NM_000059.3(BRCA2):c.316+368A>G	Intronic	0.04	0	-2.121	368
NM_000059.3(BRCA2):c.316+1053C>T	Intronic	0	0	1.156	1053
NM_000059.3(BRCA2):c.316+1669A>G	Intronic	0	0	-0.156	1669
NM_000059.3(BRCA2):c.316+2196A>G	Intronic	0	0	-0.043	2196
NM_000059.3(BRCA2):c.317-339C>T	Intronic	0	0	0.395	339
NM_000059.3(BRCA2):c.378A>G	synonymous_exonic	0.1	1	0.377	47
NM_000059.3(BRCA2):c.425+33A>G	Intronic	0	0	0.496	33
NM_000059.3(BRCA2):c.426-89T>C	Intronic	0.02	0	0.436	89
NM_000059.3(BRCA2):c.426-37T>A	Intronic	0	0	2.444	37
NM_000059.3(BRCA2):c.426-24G>A	Intronic	0.09	0	0.008	24
NM_000059.3(BRCA2):c.426-22G>T	Intronic	0.01	0	-0.446	22
NM_000059.3(BRCA2):c.438A>G	synonymous_exonic	0	0	-0.825	12
NM_000059.3(BRCA2):c.441A>G	synonymous_exonic	0.04	1	-0.187	15
NM_000059.3(BRCA2):c.475+8dup	Intronic	0.03	0	1.017	8
NM_000059.3(BRCA2):c.475+26T>C	Intronic	0.01	0	1.106	26
NM_000059.3(BRCA2):c.476-24A>G	Intronic	0.54	0	0.416	24
NM_000059.3(BRCA2):c.516+14C>T	Intronic	0.01	0	-0.158	14
NM_000059.3(BRCA2):c.516+18T>C	Intronic	0.01	0	0.542	18
NM_000059.3(BRCA2):c.516+21A>T	Intronic	0	0	-0.068	21
NM_000059.3(BRCA2):c.522T>G	synonymous_exonic	0.03	0	0.725	5
NM_000059.3(BRCA2):c.534A>G	synonymous_exonic	0.06	0	3.517	17
NM_000059.3(BRCA2):c.549T>C	synonymous_exonic	0.06	0	1.347	32
NM_000059.3(BRCA2):c.573T>C	synonymous_exonic	0.02	0	0.072	56
NM_000059.3(BRCA2):c.627C>A	synonymous_exonic	0.04	0	0.049	4
NM_000059.3(BRCA2):c.627C>T	synonymous_exonic	0.03	0	0.049	4
NM_000059.3(BRCA2):c.631+25C>T	Intronic	0.04	0	-0.046	25
NM_000059.3(BRCA2):c.632-1136dup	Intronic	0.01	0	0.303	1136
NM_000059.3(BRCA2):c.632-1101G>A	Intronic	0.01	0	-0.972	1101
NM_000059.3(BRCA2):c.632-943dup	Intronic	0.01	0	0.552	943
NM_000059.3(BRCA2):c.632-69T>C	Intronic	0.01	0	0.137	69
NM_000059.3(BRCA2):c.681+7A>T	Intronic	0.04	0	1.377	7
NM_000059.3(BRCA2):c.681+69T>C	Intronic	0	0	1.368	69
NM_000059.3(BRCA2):c.682-30A>C	Intronic	0.01	0	1.155	30
NM_000059.3(BRCA2):c.750G>A	synonymous_exonic	0.02	0	-0.142	43
NM_000059.3(BRCA2):c.793+46G>A	Intronic	0	0	-1.98	46
NM_000059.3(BRCA2):c.794-74dup	Intronic	0.01	0	-0.063	74
NM_000059.3(BRCA2):c.1395A>C	synonymous_exonic	0	0	0.491	514
NM_000059.3(BRCA2):c.1788T>C	synonymous_exonic	0	0	1.734	121
NM_000059.3(BRCA2):c.1909+22dup	Intronic	0	0	0.117	22
NM_000059.3(BRCA2):c.1910-51G>T	Intronic	0	0	0.464	51
NM_000059.3(BRCA2):c.3156A>C	synonymous_exonic	0	0	-0.641	1246
NM_000059.3(BRCA2):c.6825G>A	synonymous_exonic	0	0	-0.157	16
NM_000059.3(BRCA2):c.6841+1018A>G	Intronic	0	0	0.378	1018
NM_000059.3(BRCA2):c.6937+74C>G	Intronic	0.01	0	0.202	74
NM_000059.3(BRCA2):c.6937+302C>T	Intronic	0	0	0.034	302
NM_000059.3(BRCA2):c.6937+594T>G	Intronic	0.75	1	0.836	594
NM_000059.3(BRCA2):c.6938-26T>C	Intronic	0	0	-0.88	26
NM_000059.3(BRCA2):c.7007+22_7007+23dup	Intronic	0.01	0	0.339	22
NM_000059.3(BRCA2):c.7007+34A>G	Intronic	0	0	2.353	34
NM_000059.3(BRCA2):c.7007+2200C>T	Intronic	0	0	0.491	2200
NM_000059.3(BRCA2):c.7008-1374G>T	Intronic	0	0	-0.961	1374
NM_000059.3(BRCA2):c.7008-1289A>C	Intronic	0.01	0	0.84	1289
NM_000059.3(BRCA2):c.7008-62A>G	Intronic	0.01	0	-0.081	62
NM_000059.3(BRCA2):c.7008-44A>G	Intronic	0	0	-0.342	44
NM_000059.3(BRCA2):c.7008-44A>T	Intronic	0	0	-0.342	44
NM_000059.3(BRCA2):c.7053A>T	synonymous_exonic	0	0	-0.241	45
NM_000059.3(BRCA2):c.7182A>G	synonymous_exonic	0.01	0	-0.474	174
NM_000059.3(BRCA2):c.7203A>G	synonymous_exonic	0.02	0	0.549	195
NM_000059.3(BRCA2):c.7242A>T	synonymous_exonic	0.09	0	-0.204	193
NM_000059.3(BRCA2):c.7296A>G	synonymous_exonic	0.01	0	0.008	139
NM_000059.3(BRCA2):c.7428A>G	synonymous_exonic	0.01	0	-0.453	7
NM_000059.3(BRCA2):c.7435+7T>G	Intronic	0.05	0	1.79	7
NM_000059.3(BRCA2):c.7435+8A>G	Intronic	0.05	0	-1.073	8
NM_000059.3(BRCA2):c.7435+10G>A	Intronic	0.04	0	-0.941	10
NM_000059.3(BRCA2):c.7435+14A>G	Intronic	0	0	0.414	14
NM_000059.3(BRCA2):c.7435+53C>T	Intronic	0	0	-0.008	53
NM_000059.3(BRCA2):c.7436-182G>T	Intronic	0.01	0	-1.2	182
NM_000059.3(BRCA2):c.7436-22C>T	Intronic	0.07	0	-0.346	22
NM_000059.3(BRCA2):c.7467T>C	synonymous_exonic	0.06	0	-0.369	31
NM_000059.3(BRCA2):c.7521A>G	synonymous_exonic	0.08	0	0.428	85
NM_000059.3(BRCA2):c.7617+14_7617+15del	Intronic	0.02	0	0.33	14
NM_000059.3(BRCA2):c.7626G>A	synonymous_exonic	0.02	0	1.512	8
NM_000059.3(BRCA2):c.7632C>T	synonymous_exonic	0.06	0	-2.16	14
NM_000059.3(BRCA2):c.7683G>A	synonymous_exonic	0.04	0	1.395	65
NM_000059.3(BRCA2):c.7806-40A>G	Intronic	0	0	-0.434	40
NM_000059.3(BRCA2):c.7971A>G	synonymous_exonic	0.1	0	0.542	5
NM_000059.3(BRCA2):c.7976+23C>T	Intronic	0.01	0	-0.351	23
NM_000059.3(BRCA2):c.7976+35C>A	Intronic	0.01	0	0.088	35
NM_000059.3(BRCA2):c.7976+57G>C	Intronic	0	0	-0.318	57
NM_000059.3(BRCA2):c.7992T>A	synonymous_exonic	0.02	1	0.194	15
NM_000059.3(BRCA2):c.8007A>G	synonymous_exonic	0.04	1	0.544	30
NM_000059.3(BRCA2):c.8331+16C>G	Intronic	0	0	-0.596	16
NM_000059.3(BRCA2):c.8331+22G>C	Intronic	0.01	0	-0.599	22
NM_000059.3(BRCA2):c.8331+1543C>T	Intronic	0	0	-0.627	1543
NM_000059.3(BRCA2):c.8331+2157A>T	Intronic	0	0	0.347	2157
NM_000059.3(BRCA2):c.8332-2898A>G	Intronic	0	0	0.172	2898
NM_000059.3(BRCA2):c.8332-2638C>T	Intronic	0.04	0	0.192	2638
NM_000059.3(BRCA2):c.8332-54T>G	Intronic	0.01	0	-0.501	54
NM_000059.3(BRCA2):c.8421G>T	synonymous_exonic	0.44	0	0.355	66
NM_000059.3(BRCA2):c.8460A>C	synonymous_exonic	0.05	0	-0.867	27
NM_000059.3(BRCA2):c.8460A>G	synonymous_exonic	0.05	0	-0.867	27
NM_000059.3(BRCA2):c.8487+8G>A	Intronic	0.01	0	-0.6	8
NM_000059.3(BRCA2):c.8487+19A>G	Intronic	0.01	0	-1.529	19
NM_000059.3(BRCA2):c.8487+81C>T	Intronic	0.01	0	-0.999	81
NM_000059.3(BRCA2):c.8487+104G>A	Intronic	0.03	0	0.303	104
NM_000059.3(BRCA2):c.8592C>T	synonymous_exonic	0	0	0.037	40
NM_000059.3(BRCA2):c.8632+18G>A	Intronic	0	0	0.11	18
NM_000059.3(BRCA2):c.8633-1008G>A	Intronic	0.01	0	0.266	1008
NM_000059.3(BRCA2):c.8633-24_8634del	Intronic	1	1	3.348	24
NM_000059.3(BRCA2):c.8754+11A>C	Intronic	0.13	0	-0.487	11
NM_000059.3(BRCA2):c.8754+135G>A	Intronic	0.03	0	-0.236	135
NM_000059.3(BRCA2):c.8754+759A>G	Intronic	0	0	-0.554	759
NM_000059.3(BRCA2):c.8799G>A	synonymous_exonic	0.04	0	0.088	44
NM_000059.3(BRCA2):c.8953+13A>G	Intronic	0.02	0	0.499	13
NM_000059.3(BRCA2):c.8953+98T>C	Intronic	0	0	-0.1	98
NM_000059.3(BRCA2):c.9087G>A	synonymous_exonic	0.2	0	-0.667	30
NM_000059.3(BRCA2):c.9108A>G	synonymous_exonic	0.12	0	0.354	9
NM_000059.3(BRCA2):c.9117+9C>T	Intronic	0.02	0	-0.014	9
NM_000059.3(BRCA2):c.9216G>A	synonymous_exonic	0.07	0	0.195	40
NM_000059.3(BRCA2):c.9234C>T	synonymous_exonic	0.06	0	-2.013	22
NM_000059.3(BRCA2):c.9249_9256+8del	Intronic	1	1	5.743	8
NM_000059.3(BRCA2):c.9256+58A>T	Intronic	0	0	0.039	58
NM_000059.3(BRCA2):c.9256+256A>G	Intronic	0	0	0.516	256
NM_000059.3(BRCA2):c.9257-4843C>T	Intronic	0	0	0.093	4843
NM_000059.3(BRCA2):c.9257-3591G>T	Intronic	0.01	0	-0.743	3591
NM_000059.3(BRCA2):c.9257-882T>C	Intronic	0	0	1.108	882
NM_000059.3(BRCA2):c.9257-113T>G	Intronic	0.01	0	1.323	113
NM_000059.3(BRCA2):c.9257-83G>A	Intronic	0	0	1.023	83
NM_000059.3(BRCA2):c.9270C>T	synonymous_exonic	0	0	1.149	13
NM_000059.3(BRCA2):c.9501+9A>C	Intronic	0	0	-0.738	9
NM_000059.3(BRCA2):c.9501+599T>C	Intronic	0	0	-0.26	599
NM_000059.3(BRCA2):c.9552G>C	synonymous_exonic	0	0	-0.2	50
NM_000059.3(BRCA2):c.9648+106del	Intronic	0.01	0	0.191	106
NM_000059.3(BRCA2):c.9649-65_9649-62del	Intronic	0.1	0	0.42	65
NM_000059.3(BRCA2):c.10110G>A	synonymous_exonic	0	0	0.116	461
NM_000249.3(MLH1):c.27G>A	synonymous_exonic	0.03	0	1.098	57
NM_000249.3(MLH1):c.116+69G>A	Intronic	0.03	0	-0.231	69
NM_000249.3(MLH1):c.117-43_117-39del	Intronic	0.01	0	1.617	43
NM_000249.3(MLH1):c.198C>T	synonymous_exonic	0.01	0	-0.951	9
NM_000249.3(MLH1):c.253C>T	synonymous_exonic	0.16	0	3.855	45
NM_000249.3(MLH1):c.303T>G	synonymous_exonic	0.8	0	-0.787	3
NM_000249.3(MLH1):c.307-29C>A	Intronic	0.02	0	0.494	29
NM_000249.3(MLH1):c.375A>G	synonymous_exonic	0.11	0	-1.626	5
NM_000249.3(MLH1):c.438A>G	synonymous_exonic	0.01	0	0.254	15
NM_000249.3(MLH1):c.545+71T>C	Intronic	0	0	-0.321	71
NM_000249.3(MLH1):c.588+11G>C	Intronic	0.01	0	-0.57	11
NM_000249.3(MLH1):c.702G>A	synonymous_exonic	0.1	0	0.801	24
NM_000249.3(MLH1):c.790+10A>G	Intronic	0.09	0	2.964	10
NM_000249.3(MLH1):c.790+59T>A	Intronic	0.01	0	-0.304	59
NM_000249.3(MLH1):c.791-23del	Intronic	0.25	0	-1.179	23
NM_000249.3(MLH1):c.855C>T	synonymous_exonic	0.03	0	2.046	29
NM_000249.3(MLH1):c.861C>T	synonymous_exonic	0.06	0	3.056	23
NM_000249.3(MLH1):c.884+39G>A	Intronic	0.04	0	-0.071	39
NM_000249.3(MLH1):c.885-24T>A	Intronic	0.01	0	0.512	24
NM_000249.3(MLH1):c.954C>T	synonymous_exonic	0	0	-1.542	69
NM_000249.3(MLH1):c.1003C>T	synonymous_exonic	0.02	0	0.494	35
NM_000249.3(MLH1):c.1020C>G	synonymous_exonic	0.02	0	0.007	18
NM_000249.3(MLH1):c.1038+9G>A	Intronic	0.04	0	-0.18	9
NM_000249.3(MLH1):c.1104G>A	synonymous_exonic	0.02	0	-0.982	65
NM_000249.3(MLH1):c.1401C>T	synonymous_exonic	0.07	0	-0.116	8
NM_000249.3(MLH1):c.1558+11G>A	Intronic	0	0	0.511	11
NM_000249.3(MLH1):c.1558+14G>A	Intronic	0	0	-0.096	14
NM_000249.3(MLH1):c.1653C>T	synonymous_exonic	0.13	0	0.245	14
NM_000249.3(MLH1):c.1732-22T>C	Intronic	0.05	0	-0.502	22
NM_000249.3(MLH1):c.1743G>A	synonymous_exonic	0.09	0	-2.226	11
NM_000249.3(MLH1):c.1896+63T>C	Intronic	0.01	0	0.233	63
NM_000249.3(MLH1):c.1959G>T	synonymous_exonic	0	0	0.072	30
NM_000251.2(MSH2):c.212-478T>G	Intronic	1	1	0.169	478
NM_000251.2(MSH2):c.219G>A	synonymous_exonic	0.06	0	0.773	7
NM_000251.2(MSH2):c.252T>C	synonymous_exonic	0.02	0	0.567	40
NM_000251.2(MSH2):c.295A>C	synonymous_exonic	0.09	0	-0.019	71
NM_000251.2(MSH2):c.336C>A	synonymous_exonic	0	0	1.309	30
NM_000251.2(MSH2):c.339G>A	synonymous_exonic	0.01	0	0.614	27
NM_000251.2(MSH2):c.367-27A>C	Intronic	0.02	0	-0.156	27
NM_000251.2(MSH2):c.471C>A	synonymous_exonic	0.01	0	0.27	104
NM_000251.2(MSH2):c.843A>T	synonymous_exonic	0	0	-1.306	50
NM_000251.2(MSH2):c.972G>A	synonymous_exonic	0	0	1.87	29
NM_000251.2(MSH2):c.984C>T	synonymous_exonic	0	0	-1.043	41
NM_000251.2(MSH2):c.1276+11A>G	Intronic	0.05	0	-0.308	11
NM_000251.2(MSH2):c.1277-67A>G	Intronic	0	0	-0.941	67
NM_000251.2(MSH2):c.1344C>T	synonymous_exonic	0.05	0	1.107	42
NM_000251.2(MSH2):c.1488A>G	synonymous_exonic	0.01	0	-0.114	22
NM_000251.2(MSH2):c.1560A>G	synonymous_exonic	0.14	0	-0.289	49
NM_000251.2(MSH2):c.1602T>A	synonymous_exonic	0.04	0	0.005	59
NM_000251.2(MSH2):c.1661+12G>A	Intronic	0.01	0	-0.848	12
NM_000251.2(MSH2):c.1666T>C	synonymous_exonic	0	0	1.503	4
NM_000251.2(MSH2):c.1680T>C	synonymous_exonic	0	0	0.269	18
NM_000251.2(MSH2):c.1737A>G	synonymous_exonic	0	0	0.136	22
NM_000251.2(MSH2):c.1759+9A>C	Intronic	0	0	0.424	9
NM_000251.2(MSH2):c.1760-110_1760-108dup	Intronic	0.02	0	1.371	110
NM_000251.2(MSH2):c.1760-62G>A	Intronic	0	0	-0.445	62
NM_000251.2(MSH2):c.2005+8dup	Intronic	0.09	0	-0.084	8
NM_000251.2(MSH2):c.2005+9C>A	Intronic	0.02	1	-0.957	9
NM_000251.2(MSH2):c.2061C>G	synonymous_exonic	0.01	0	-0.078	55
NM_000251.2(MSH2):c.2139G>C	synonymous_exonic	0.02	0	0.217	71
NM_000251.2(MSH2):c.2154A>G	synonymous_exonic	0.01	0	0.119	56
NM_000251.2(MSH2):c.2211-51A>G	Intronic	0.02	0	-1.692	51
NM_000251.2(MSH2):c.2400A>G	synonymous_exonic	0.01	0	-0.804	58
NM_000251.2(MSH2):c.2430C>G	synonymous_exonic	0.03	0	-0.493	28
NM_000251.2(MSH2):c.2442T>G	synonymous_exonic	0.07	0	-0.879	16
NM_000251.2(MSH2):c.2459-834A>G	Intronic	0	0	-0.054	834
NM_000251.2(MSH2):c.2766T>C	synonymous_exonic	0.05	0	0.226	131
NM_000179.2(MSH6):c.135C>T	synonymous_exonic	0.25	0	0.523	125
NM_000179.2(MSH6):c.276A>G	synonymous_exonic	0.02	0	-0.017	15
NM_000179.2(MSH6):c.457+13A>G	Intronic	0	0	-1.587	13
NM_000179.2(MSH6):c.540T>C	synonymous_exonic	0	0	0.655	82
NM_000179.2(MSH6):c.627+25_627+27del	Intronic	0.12	0	2.05	25
NM_000179.2(MSH6):c.628-74A>G	Intronic	0.01	0	-1.475	74
NM_000179.2(MSH6):c.642C>T	synonymous_exonic	0.04	0	-0.475	14
NM_000179.2(MSH6):c.1164C>T	synonymous_exonic	0	0	0.114	536
NM_000179.2(MSH6):c.1275C>A	synonymous_exonic	0.04	0	0.482	647
NM_000179.2(MSH6):c.1914T>G	synonymous_exonic	0.04	0	-0.292	1258
NM_000179.2(MSH6):c.2239C>T	synonymous_exonic	0	0	1.947	933
NM_000179.2(MSH6):c.3231A>G	synonymous_exonic	0.02	0	0.338	58
NM_000179.2(MSH6):c.3246G>T	synonymous_exonic	0.04	0	0.086	73
NM_000179.2(MSH6):c.3417C>T	synonymous_exonic	0.99	1	1.169	21
NM_000179.2(MSH6):c.3556+74A>G	Intronic	0	0	-2.148	74
NM_000179.2(MSH6):c.3647-51_3647-35del	Intronic	0.01	0	0.606	51
NM_000179.2(MSH6):c.3647-51_3647-35dup	Intronic	0.01	0	0.013	51
NM_000179.2(MSH6):c.4001+12_4001+15del	Intronic	0.02	0	0.327	12
NM_000179.2(MSH6):c.4001+39C>G	Intronic	0.02	0	-0.591	39
NM_001042492.3(NF1):c.168C>T	synonymous_exonic	0.01	0	-0.774	36
NM_001042492.3(NF1):c.288+1137C>T	Intronic	0.72	1	0.055	1137
NM_001042492.3(NF1):c.369C>G	synonymous_exonic	0	0	-0.444	80
NM_001042492.3(NF1):c.702G>A	synonymous_exonic	0	0	-1.738	28
NM_001042492.3(NF1):c.1317T>G	synonymous_exonic	0	0	-0.105	56
NM_001042492.3(NF1):c.1356A>G	synonymous_exonic	0.02	0	0.352	36
NM_001042492.3(NF1):c.1450C>T	synonymous_exonic	0	0	0.715	57
NM_001042492.3(NF1):c.1642-449A>G	Intronic	0.88	1	0.891	449
NM_001042492.3(NF1):c.2034G>A	synonymous_exonic	0.02	0	-1.459	32
NM_001042492.3(NF1):c.2547A>C	synonymous_exonic	0.02	0	-0.124	137
NM_001042492.3(NF1):c.2622G>A	synonymous_exonic	0.08	0	1.587	212
NM_001042492.3(NF1):c.2814G>A	synonymous_exonic	0.1	0	2.162	36
NM_001042492.3(NF1):c.3375G>A	synonymous_exonic	0.03	0	0.003	60
NM_001042492.3(NF1):c.3564A>G	synonymous_exonic	0.01	0	0.396	67
NM_001042492.3(NF1):c.4071C>T	synonymous_exonic	0	0	-0.115	39
NM_001042492.3(NF1):c.4557G>C	synonymous_exonic	0.02	0	1.707	20
NM_001042492.3(NF1):c.5235G>A	synonymous_exonic	0.13	0	0.824	33
NM_001042492.3(NF1):c.5610-456G>T	Intronic	0.98	1	0.251	456
NM_001042492.3(NF1):c.6033A>G	synonymous_exonic	0.02	0	1.917	26
NM_001042492.3(NF1):c.7005C>G	synonymous_exonic	0.54	0	-2.87	57
NM_001042492.3(NF1):c.7368A>G	synonymous_exonic	0	0	0.818	46
NM_001042492.3(NF1):c.7851G>T	synonymous_exonic	0	0	-1.986	18
NM_001042492.3(NF1):c.8151G>A	synonymous_exonic	0.01	0	0.065	9
NM_001042492.3(NF1):c.8445C>T	synonymous_exonic	0.01	0	1.323	67
NM_000535.7(PMS2):c.2466T>C	synonymous_exonic	0.01	0	-1.133	20
NM_000535.7(PMS2):c.2340C>T	synonymous_exonic	0	0	-0.734	64
NM_000535.7(PMS2):c.2253T>C	synonymous_exonic	0.02	0	2.189	22
NM_000535.7(PMS2):c.1569C>G	synonymous_exonic	0.02	0	0.136	424
NM_000535.7(PMS2):c.1488C>T	synonymous_exonic	0.02	0	-0.825	343
NM_000535.7(PMS2):c.825A>G	synonymous_exonic	0.79	1	-0.64	21
NM_000535.7(PMS2):c.780C>G	synonymous_exonic	0.02	0	-3.828	23
NM_000535.7(PMS2):c.687T>C	synonymous_exonic	0.22	0	-0.349	18
NM_000535.7(PMS2):c.384G>A	synonymous_exonic	0.07	0	-0.617	30
NM_000535.7(PMS2):c.288C>T	synonymous_exonic	0.11	0	0.041	37
NM_000535.7(PMS2):c.139C>T	synonymous_exonic	0.04	0	0.019	24
NM_001122757.3(POU1F1):c.292+131T>A	Intronic	0	0	-0.694	131
NM_001122757.3(POU1F1):c.292+131T>C	Intronic	0	0	-0.694	131
NM_001122757.3(POU1F1):c.292+131T>G	Intronic	0.01	0	-0.694	131
NM_001122757.3(POU1F1):c.292+130A>C	Intronic	0.01	0	-0.183	130
NM_001122757.3(POU1F1):c.292+130A>G	Intronic	0.01	0	-0.183	130
NM_001122757.3(POU1F1):c.292+130A>T	Intronic	0.01	0	-0.183	130
NM_001122757.3(POU1F1):c.292+129A>C	Intronic	0.01	0	1.395	129
NM_001122757.3(POU1F1):c.292+129A>G	Intronic	0.02	0	1.395	129
NM_001122757.3(POU1F1):c.292+129A>T	Intronic	0.01	0	1.395	129
NM_001122757.3(POU1F1):c.292+128A>C	Intronic	0.01	0	0.524	128
NM_001122757.3(POU1F1):c.292+128A>G	Intronic	0.01	0	0.524	128
NM_001122757.3(POU1F1):c.292+128A>T	Intronic	0.02	0	0.524	128
NM_001122757.3(POU1F1):c.292+127A>C	Intronic	0.01	0	0.73	127
NM_001122757.3(POU1F1):c.292+127A>G	Intronic	0.01	0	0.73	127
NM_001122757.3(POU1F1):c.292+127A>T	Intronic	0.01	0	0.73	127
NM_001122757.3(POU1F1):c.292+126A>C	Intronic	0.01	0	-0.187	126
NM_001122757.3(POU1F1):c.292+126A>G	Intronic	0.01	0	-0.187	126
NM_001122757.3(POU1F1):c.292+126A>T	Intronic	0.01	0	-0.187	126
NM_001122757.3(POU1F1):c.292+125T>A	Intronic	0.01	0	0.03	125
NM_001122757.3(POU1F1):c.292+125T>C	Intronic	0.01	0	0.03	125
NM_001122757.3(POU1F1):c.292+125T>G	Intronic	0.01	0	0.03	125
NM_001122757.3(POU1F1):c.292+124T>A	Intronic	0	0	-0.963	124
NM_001122757.3(POU1F1):c.292+124T>C	Intronic	0.01	0	-0.963	124
NM_001122757.3(POU1F1):c.292+124T>G	Intronic	0.02	0	-0.963	124
NM_001122757.3(POU1F1):c.292+123G>A	Intronic	0.01	0	-0.224	123
NM_001122757.3(POU1F1):c.292+123G>C	Intronic	0.01	0	-0.224	123
NM_001122757.3(POU1F1):c.292+123G>T	Intronic	0.01	0	-0.224	123
NM_001122757.3(POU1F1):c.292+122T>A	Intronic	0.01	0	0.725	122
NM_001122757.3(POU1F1):c.292+122T>C	Intronic	0.01	0	0.725	122
NM_001122757.3(POU1F1):c.292+122T>G	Intronic	0.01	0	0.725	122
NM_001122757.3(POU1F1):c.292+121C>A	Intronic	0.01	0	0.17	121
NM_001122757.3(POU1F1):c.292+121C>G	Intronic	0.02	0	0.17	121
NM_001122757.3(POU1F1):c.292+121C>T	Intronic	0.01	0	0.17	121
NM_001122757.3(POU1F1):c.292+120A>C	Intronic	0.01	0	-0.366	120
NM_001122757.3(POU1F1):c.292+120A>G	Intronic	0.01	0	-0.366	120
NM_001122757.3(POU1F1):c.292+120A>T	Intronic	0.01	0	-0.366	120
NM_001122757.3(POU1F1):c.292+119T>A	Intronic	0.01	0	-0.221	119
NM_001122757.3(POU1F1):c.292+119T>C	Intronic	0	0	-0.221	119
NM_001122757.3(POU1F1):c.292+119T>G	Intronic	0	0	-0.221	119
NM_001122757.3(POU1F1):c.292+118T>A	Intronic	0	0	0.244	118
NM_001122757.3(POU1F1):c.292+118T>C	Intronic	0	0	0.244	118
NM_001122757.3(POU1F1):c.292+118T>G	Intronic	0	0	0.244	118
NM_001122757.3(POU1F1):c.292+117A>C	Intronic	0	0	-0.389	117
NM_001122757.3(POU1F1):c.292+117A>G	Intronic	0.01	0	-0.389	117
NM_001122757.3(POU1F1):c.292+117A>T	Intronic	0	0	-0.389	117
NM_001122757.3(POU1F1):c.292+116A>C	Intronic	0.01	0	1.718	116
NM_001122757.3(POU1F1):c.292+116A>G	Intronic	0.02	0	1.718	116
NM_001122757.3(POU1F1):c.292+116A>T	Intronic	0	0	1.718	116
NM_001122757.3(POU1F1):c.292+115A>C	Intronic	0	0	1.413	115
NM_001122757.3(POU1F1):c.292+115A>G	Intronic	0	0	1.413	115
NM_001122757.3(POU1F1):c.292+115A>T	Intronic	0	0	1.413	115
NM_001122757.3(POU1F1):c.292+114A>C	Intronic	0.01	0	-0.093	114
NM_001122757.3(POU1F1):c.292+114A>G	Intronic	0	0	-0.093	114
NM_001122757.3(POU1F1):c.292+114A>T	Intronic	0.01	0	-0.093	114
NM_001122757.3(POU1F1):c.292+113G>A	Intronic	0	0	0.913	113
NM_001122757.3(POU1F1):c.292+113G>C	Intronic	0.01	0	0.913	113
NM_001122757.3(POU1F1):c.292+113G>T	Intronic	0.01	0	0.913	113
NM_001122757.3(POU1F1):c.292+112T>A	Intronic	0.01	0	0.453	112
NM_001122757.3(POU1F1):c.292+112T>C	Intronic	0.01	0	0.453	112
NM_001122757.3(POU1F1):c.292+112T>G	Intronic	0.01	0	0.453	112
NM_001122757.3(POU1F1):c.292+111T>A	Intronic	0	0	-0.002	111
NM_001122757.3(POU1F1):c.292+111T>C	Intronic	0	0	-0.002	111
NM_001122757.3(POU1F1):c.292+111T>G	Intronic	0	0	-0.002	111
NM_001122757.3(POU1F1):c.292+110T>A	Intronic	0	0	0.09	110
NM_001122757.3(POU1F1):c.292+110T>C	Intronic	0	0	0.09	110
NM_001122757.3(POU1F1):c.292+110T>G	Intronic	0	0	0.09	110
NM_001122757.3(POU1F1):c.292+109C>A	Intronic	0.01	0	0.358	109
NM_001122757.3(POU1F1):c.292+109C>G	Intronic	0.01	0	0.358	109
NM_001122757.3(POU1F1):c.292+109C>T	Intronic	0	0	0.358	109
NM_001122757.3(POU1F1):c.292+108A>C	Intronic	0.01	0	-0.273	108
NM_001122757.3(POU1F1):c.292+108A>G	Intronic	0.02	0	-0.273	108
NM_001122757.3(POU1F1):c.292+108A>T	Intronic	0	0	-0.273	108
NM_001122757.3(POU1F1):c.292+107A>C	Intronic	0.01	0	0.102	107
NM_001122757.3(POU1F1):c.292+107A>G	Intronic	0.01	0	0.102	107
NM_001122757.3(POU1F1):c.292+107A>T	Intronic	0	0	0.102	107
NM_001122757.3(POU1F1):c.292+106T>A	Intronic	0	0	0.285	106
NM_001122757.3(POU1F1):c.292+106T>C	Intronic	0.01	0	0.285	106
NM_001122757.3(POU1F1):c.292+106T>G	Intronic	0.01	0	0.285	106
NM_001122757.3(POU1F1):c.292+105T>A	Intronic	0	0	-0.492	105
NM_001122757.3(POU1F1):c.292+105T>C	Intronic	0.01	0	-0.492	105
NM_001122757.3(POU1F1):c.292+105T>G	Intronic	0.01	0	-0.492	105
NM_001122757.3(POU1F1):c.292+104C>A	Intronic	0.01	0	0.976	104
NM_001122757.3(POU1F1):c.292+104C>G	Intronic	0.01	0	0.976	104
NM_001122757.3(POU1F1):c.292+104C>T	Intronic	0	0	0.976	104
NM_001122757.3(POU1F1):c.292+103T>A	Intronic	0.01	0	-0.34	103
NM_001122757.3(POU1F1):c.292+103T>C	Intronic	0.01	0	-0.34	103
NM_001122757.3(POU1F1):c.292+103T>G	Intronic	0.01	0	-0.34	103
NM_001122757.3(POU1F1):c.292+102T>A	Intronic	0.01	0	-0.455	102
NM_001122757.3(POU1F1):c.292+102T>C	Intronic	0.01	0	-0.455	102
NM_001122757.3(POU1F1):c.292+102T>G	Intronic	0.01	0	-0.455	102
NM_001122757.3(POU1F1):c.292+101T>A	Intronic	0	0	1.221	101
NM_001122757.3(POU1F1):c.292+101T>C	Intronic	0.01	0	1.221	101
NM_001122757.3(POU1F1):c.292+101T>G	Intronic	0.01	0	1.221	101
NM_001122757.3(POU1F1):c.292+100A>C	Intronic	0.01	0	-0.231	100
NM_001122757.3(POU1F1):c.292+100A>G	Intronic	0.01	0	-0.231	100
NM_001122757.3(POU1F1):c.292+100A>T	Intronic	0	0	-0.231	100
NM_001122757.3(POU1F1):c.292+99G>A	Intronic	0.01	0	-0.342	99
NM_001122757.3(POU1F1):c.292+99G>C	Intronic	0.01	0	-0.342	99
NM_001122757.3(POU1F1):c.292+99G>T	Intronic	0.01	0	-0.342	99
NM_001122757.3(POU1F1):c.292+98T>A	Intronic	0.01	0	0.115	98
NM_001122757.3(POU1F1):c.292+98T>C	Intronic	0.02	0	0.115	98
NM_001122757.3(POU1F1):c.292+98T>G	Intronic	0.02	0	0.115	98
NM_001122757.3(POU1F1):c.292+97T>A	Intronic	0	0	-0.345	97
NM_001122757.3(POU1F1):c.292+97T>C	Intronic	0.01	0	-0.345	97
NM_001122757.3(POU1F1):c.292+97T>G	Intronic	0.02	0	-0.345	97
NM_001122757.3(POU1F1):c.292+96T>A	Intronic	0	0	1.3	96
NM_001122757.3(POU1F1):c.292+96T>C	Intronic	0	0	1.3	96
NM_001122757.3(POU1F1):c.292+96T>G	Intronic	0.01	0	1.3	96
NM_001122757.3(POU1F1):c.292+95A>C	Intronic	0	0	0.621	95
NM_001122757.3(POU1F1):c.292+95A>G	Intronic	0.02	0	0.621	95
NM_001122757.3(POU1F1):c.292+95A>T	Intronic	0	0	0.621	95
NM_001122757.3(POU1F1):c.292+94A>C	Intronic	0	0	0.626	94
NM_001122757.3(POU1F1):c.292+94A>G	Intronic	0	0	0.626	94
NM_001122757.3(POU1F1):c.292+94A>T	Intronic	0	0	0.626	94
NM_001122757.3(POU1F1):c.292+93A>C	Intronic	0	0	0.059	93
NM_001122757.3(POU1F1):c.292+93A>G	Intronic	0.01	0	0.059	93
NM_001122757.3(POU1F1):c.292+93A>T	Intronic	0.01	0	0.059	93
NM_001122757.3(POU1F1):c.292+92G>A	Intronic	0	0	-0.787	92
NM_001122757.3(POU1F1):c.292+92G>C	Intronic	0.02	0	-0.787	92
NM_001122757.3(POU1F1):c.292+92G>T	Intronic	0.01	0	-0.787	92
NM_001122757.3(POU1F1):c.292+91T>A	Intronic	0.01	0	0.313	91
NM_001122757.3(POU1F1):c.292+91T>C	Intronic	0.01	0	0.313	91
NM_001122757.3(POU1F1):c.292+91T>G	Intronic	0.02	0	0.313	91
NM_001122757.3(POU1F1):c.292+90A>C	Intronic	0.01	0	-0.623	90
NM_001122757.3(POU1F1):c.292+90A>G	Intronic	0.01	0	-0.623	90
NM_001122757.3(POU1F1):c.292+90A>T	Intronic	0	0	-0.623	90
NM_001122757.3(POU1F1):c.292+89C>A	Intronic	0	0	0.093	89
NM_001122757.3(POU1F1):c.292+89C>G	Intronic	0.01	0	0.093	89
NM_001122757.3(POU1F1):c.292+89C>T	Intronic	0	0	0.093	89
NM_001122757.3(POU1F1):c.292+88A>C	Intronic	0.01	0	-0.213	88
NM_001122757.3(POU1F1):c.292+88A>G	Intronic	0.01	0	-0.213	88
NM_001122757.3(POU1F1):c.292+88A>T	Intronic	0.01	0	-0.213	88
NM_001122757.3(POU1F1):c.292+87G>A	Intronic	0	0	-0.669	87
NM_001122757.3(POU1F1):c.292+87G>C	Intronic	0.01	0	-0.669	87
NM_001122757.3(POU1F1):c.292+87G>T	Intronic	0.01	0	-0.669	87
NM_001122757.3(POU1F1):c.292+86T>A	Intronic	0.02	0	0.87	86
NM_001122757.3(POU1F1):c.292+86T>C	Intronic	0.02	0	0.87	86
NM_001122757.3(POU1F1):c.292+86T>G	Intronic	0.02	0	0.87	86
NM_001122757.3(POU1F1):c.292+85G>A	Intronic	0.01	0	-1.97	85
NM_001122757.3(POU1F1):c.292+85G>C	Intronic	0	0	-1.97	85
NM_001122757.3(POU1F1):c.292+85G>T	Intronic	0	0	-1.97	85
NM_001122757.3(POU1F1):c.292+84T>A	Intronic	0.01	0	-1.161	84
NM_001122757.3(POU1F1):c.292+84T>C	Intronic	0	0	-1.161	84
NM_001122757.3(POU1F1):c.292+83G>A	Intronic	0	0	-0.882	83
NM_001122757.3(POU1F1):c.292+83G>C	Intronic	0	0	-0.882	83
NM_001122757.3(POU1F1):c.292+83G>T	Intronic	0	0	-0.882	83
NM_001122757.3(POU1F1):c.292+82A>C	Intronic	0.02	0	0.147	82
NM_001122757.3(POU1F1):c.292+82A>G	Intronic	0.01	0	0.147	82
NM_001122757.3(POU1F1):c.292+82A>T	Intronic	0.01	0	0.147	82
NM_001122757.3(POU1F1):c.292+81G>A	Intronic	0	0	1.266	81
NM_001122757.3(POU1F1):c.292+81G>C	Intronic	0.01	0	1.266	81
NM_001122757.3(POU1F1):c.292+81G>T	Intronic	0.01	0	1.266	81
NM_001122757.3(POU1F1):c.292+80A>C	Intronic	0.01	0	0.466	80
NM_001122757.3(POU1F1):c.292+80A>G	Intronic	0.02	0	0.466	80
NM_001122757.3(POU1F1):c.292+80A>T	Intronic	0	0	0.466	80
NM_001122757.3(POU1F1):c.292+79C>A	Intronic	0.01	0	1.14	79
NM_001122757.3(POU1F1):c.292+79C>G	Intronic	0.01	0	1.14	79
NM_001122757.3(POU1F1):c.292+79C>T	Intronic	0.01	0	1.14	79
NM_001122757.3(POU1F1):c.292+78T>A	Intronic	0.01	0	-0.739	78
NM_001122757.3(POU1F1):c.292+78T>C	Intronic	0.01	0	-0.739	78
NM_001122757.3(POU1F1):c.292+78T>G	Intronic	0.02	0	-0.739	78
NM_001122757.3(POU1F1):c.292+77A>C	Intronic	0.03	0	0.487	77
NM_001122757.3(POU1F1):c.292+77A>G	Intronic	0.01	0	0.487	77
NM_001122757.3(POU1F1):c.292+77A>T	Intronic	0.02	0	0.487	77
NM_001122757.3(POU1F1):c.292+76G>A	Intronic	0.01	0	0.913	76
NM_001122757.3(POU1F1):c.292+76G>C	Intronic	0.02	0	0.913	76
NM_001122757.3(POU1F1):c.292+76G>T	Intronic	0.03	0	0.913	76
NM_001122757.3(POU1F1):c.292+75T>A	Intronic	0.01	0	0.551	75
NM_001122757.3(POU1F1):c.292+75T>C	Intronic	0.01	0	0.551	75
NM_001122757.3(POU1F1):c.292+75T>G	Intronic	0	0	0.551	75
NM_001122757.3(POU1F1):c.292+74G>A	Intronic	0.01	0	0.024	74
NM_001122757.3(POU1F1):c.292+74G>C	Intronic	0	0	0.024	74
NM_001122757.3(POU1F1):c.292+74G>T	Intronic	0.01	0	0.024	74
NM_001122757.3(POU1F1):c.292+73T>A	Intronic	0.02	0	-0.447	73
NM_001122757.3(POU1F1):c.292+73T>C	Intronic	0.01	0	-0.447	73
NM_001122757.3(POU1F1):c.292+73T>G	Intronic	0.02	0	-0.447	73
NM_001122757.3(POU1F1):c.292+72T>A	Intronic	0	0	1.611	72
NM_001122757.3(POU1F1):c.292+72T>C	Intronic	0	0	1.611	72
NM_001122757.3(POU1F1):c.292+72T>G	Intronic	0.01	0	1.611	72
NM_001122757.3(POU1F1):c.292+71A>C	Intronic	0	0	0.238	71
NM_001122757.3(POU1F1):c.292+71A>G	Intronic	0.01	0	0.238	71
NM_001122757.3(POU1F1):c.292+71A>T	Intronic	0.01	0	0.238	71
NM_001122757.3(POU1F1):c.292+70A>C	Intronic	0	0	0.569	70
NM_001122757.3(POU1F1):c.292+70A>G	Intronic	0.01	0	0.569	70
NM_001122757.3(POU1F1):c.292+70A>T	Intronic	0.01	0	0.569	70
NM_001122757.3(POU1F1):c.292+69G>A	Intronic	0.01	0	-0.009	69
NM_001122757.3(POU1F1):c.292+69G>C	Intronic	0.01	0	-0.009	69
NM_001122757.3(POU1F1):c.292+69G>T	Intronic	0.01	0	-0.009	69
NM_001122757.3(POU1F1):c.292+68A>C	Intronic	0.01	0	-3.174	68
NM_001122757.3(POU1F1):c.292+68A>G	Intronic	0.01	0	-3.174	68
NM_001122757.3(POU1F1):c.292+68A>T	Intronic	0.01	0	-3.174	68
NM_001122757.3(POU1F1):c.292+67A>C	Intronic	0.01	0	-1.294	67
NM_001122757.3(POU1F1):c.292+67A>G	Intronic	0.01	0	-1.294	67
NM_001122757.3(POU1F1):c.292+67A>T	Intronic	0.01	0	-1.294	67
NM_001122757.3(POU1F1):c.292+66A>C	Intronic	0	0	-0.459	66
NM_001122757.3(POU1F1):c.292+66A>G	Intronic	0.01	0	-0.459	66
NM_001122757.3(POU1F1):c.292+66A>T	Intronic	0.01	0	-0.459	66
NM_001122757.3(POU1F1):c.292+65G>A	Intronic	0.01	0	-0.365	65
NM_001122757.3(POU1F1):c.292+65G>C	Intronic	0.01	0	-0.365	65
NM_001122757.3(POU1F1):c.292+65G>T	Intronic	0.01	0	-0.365	65
NM_001122757.3(POU1F1):c.292+64T>A	Intronic	0.02	0	-0.375	64
NM_001122757.3(POU1F1):c.292+64T>C	Intronic	0	0	-0.375	64
NM_001122757.3(POU1F1):c.292+64T>G	Intronic	0.01	0	-0.375	64
NM_001122757.3(POU1F1):c.292+63C>A	Intronic	0.01	0	0.433	63
NM_001122757.3(POU1F1):c.292+63C>G	Intronic	0.01	0	0.433	63
NM_001122757.3(POU1F1):c.292+63C>T	Intronic	0.01	0	0.433	63
NM_001122757.3(POU1F1):c.292+62C>A	Intronic	0	0	0.249	62
NM_001122757.3(POU1F1):c.292+62C>G	Intronic	0.01	0	0.249	62
NM_001122757.3(POU1F1):c.292+62C>T	Intronic	0	0	0.249	62
NM_001122757.3(POU1F1):c.292+61G>A	Intronic	0.02	0	-0.13	61
NM_001122757.3(POU1F1):c.292+61G>C	Intronic	0.01	0	-0.13	61
NM_001122757.3(POU1F1):c.292+61G>T	Intronic	0	0	-0.13	61
NM_001122757.3(POU1F1):c.292+60G>A	Intronic	0	0	1.235	60
NM_001122757.3(POU1F1):c.292+60G>C	Intronic	0.01	0	1.235	60
NM_001122757.3(POU1F1):c.292+60G>T	Intronic	0.01	0	1.235	60
NM_001122757.3(POU1F1):c.292+59G>A	Intronic	0.01	0	0.382	59
NM_001122757.3(POU1F1):c.292+59G>C	Intronic	0.01	0	0.382	59
NM_001122757.3(POU1F1):c.292+59G>T	Intronic	0	0	0.382	59
NM_001122757.3(POU1F1):c.292+58T>A	Intronic	0.01	0	1.008	58
NM_001122757.3(POU1F1):c.292+58T>C	Intronic	0.01	0	1.008	58
NM_001122757.3(POU1F1):c.292+58T>G	Intronic	0.01	0	1.008	58
NM_001122757.3(POU1F1):c.292+57C>A	Intronic	0	0	0.102	57
NM_001122757.3(POU1F1):c.292+57C>G	Intronic	0.01	0	0.102	57
NM_001122757.3(POU1F1):c.292+57C>T	Intronic	0	0	0.102	57
NM_001122757.3(POU1F1):c.292+56T>A	Intronic	0.01	0	-0.495	56
NM_001122757.3(POU1F1):c.292+56T>C	Intronic	0.01	0	-0.495	56
NM_001122757.3(POU1F1):c.292+56T>G	Intronic	0.01	0	-0.495	56
NM_001122757.3(POU1F1):c.292+55T>A	Intronic	0	0	1.082	55
NM_001122757.3(POU1F1):c.292+55T>C	Intronic	0.01	0	1.082	55
NM_001122757.3(POU1F1):c.292+55T>G	Intronic	0	0	1.082	55
NM_001122757.3(POU1F1):c.292+54T>A	Intronic	0	0	0.805	54
NM_001122757.3(POU1F1):c.292+54T>C	Intronic	0.01	0	0.805	54
NM_001122757.3(POU1F1):c.292+54T>G	Intronic	0	0	0.805	54
NM_001122757.3(POU1F1):c.292+53T>A	Intronic	0	0	-0.053	53
NM_001122757.3(POU1F1):c.292+53T>C	Intronic	0.01	0	-0.053	53
NM_001122757.3(POU1F1):c.292+53T>G	Intronic	0.01	0	-0.053	53
NM_001122757.3(POU1F1):c.292+52A>C	Intronic	0.01	0	0.518	52
NM_001122757.3(POU1F1):c.292+52A>G	Intronic	0.02	0	0.518	52
NM_001122757.3(POU1F1):c.292+52A>T	Intronic	0.01	0	0.518	52
NM_001122757.3(POU1F1):c.292+51G>A	Intronic	0.01	0	-1.984	51
NM_001122757.3(POU1F1):c.292+51G>C	Intronic	0.01	0	-1.984	51
NM_001122757.3(POU1F1):c.292+51G>T	Intronic	0.02	0	-1.984	51
NM_001122757.3(POU1F1):c.292+50G>A	Intronic	0.02	0	0.294	50
NM_001122757.3(POU1F1):c.292+50G>C	Intronic	0.01	0	0.294	50
NM_001122757.3(POU1F1):c.292+50G>T	Intronic	0.02	0	0.294	50
NM_001122757.3(POU1F1):c.292+49T>A	Intronic	0.01	0	-0.138	49
NM_001122757.3(POU1F1):c.292+49T>C	Intronic	0	0	-0.138	49
NM_001122757.3(POU1F1):c.292+49T>G	Intronic	0.01	0	-0.138	49
NM_001122757.3(POU1F1):c.292+48A>C	Intronic	0.01	0	-0.442	48
NM_001122757.3(POU1F1):c.292+48A>G	Intronic	0.01	0	-0.442	48
NM_001122757.3(POU1F1):c.292+48A>T	Intronic	0.02	0	-0.442	48
NM_001122757.3(POU1F1):c.292+47G>A	Intronic	0	0	0.733	47
NM_001122757.3(POU1F1):c.292+47G>C	Intronic	0.01	0	0.733	47
NM_001122757.3(POU1F1):c.292+47G>T	Intronic	0	0	0.733	47
NM_001122757.3(POU1F1):c.292+46A>C	Intronic	0.01	0	-0.039	46
NM_001122757.3(POU1F1):c.292+46A>G	Intronic	0.01	0	-0.039	46
NM_001122757.3(POU1F1):c.292+46A>T	Intronic	0	0	-0.039	46
NM_001122757.3(POU1F1):c.292+45T>A	Intronic	0.01	0	0.079	45
NM_001122757.3(POU1F1):c.292+45T>C	Intronic	0.01	0	0.079	45
NM_001122757.3(POU1F1):c.292+45T>G	Intronic	0.01	0	0.079	45
NM_001122757.3(POU1F1):c.292+44T>A	Intronic	0.01	0	1.244	44
NM_001122757.3(POU1F1):c.292+44T>C	Intronic	0.01	0	1.244	44
NM_001122757.3(POU1F1):c.292+44T>G	Intronic	0	0	1.244	44
NM_001122757.3(POU1F1):c.292+43C>A	Intronic	0.01	0	0.142	43
NM_001122757.3(POU1F1):c.292+43C>G	Intronic	0.01	0	0.142	43
NM_001122757.3(POU1F1):c.292+43C>T	Intronic	0.01	0	0.142	43
NM_001122757.3(POU1F1):c.292+42A>C	Intronic	0.01	0	0.132	42
NM_001122757.3(POU1F1):c.292+42A>G	Intronic	0.01	0	0.132	42
NM_001122757.3(POU1F1):c.292+42A>T	Intronic	0	0	0.132	42
NM_001122757.3(POU1F1):c.292+41C>A	Intronic	0.01	0	-0.174	41
NM_001122757.3(POU1F1):c.292+41C>G	Intronic	0	0	-0.174	41
NM_001122757.3(POU1F1):c.292+41C>T	Intronic	0	0	-0.174	41
NM_001122757.3(POU1F1):c.292+40A>C	Intronic	0.01	0	2.8	40
NM_001122757.3(POU1F1):c.292+40A>G	Intronic	0.02	0	2.8	40
NM_001122757.3(POU1F1):c.292+40A>T	Intronic	0.01	0	2.8	40
NM_001122757.3(POU1F1):c.292+39G>A	Intronic	0	0	-0.998	39
NM_001122757.3(POU1F1):c.292+39G>C	Intronic	0.02	0	-0.998	39
NM_001122757.3(POU1F1):c.292+39G>T	Intronic	0.01	0	-0.998	39
NM_001122757.3(POU1F1):c.292+38G>A	Intronic	0.02	0	0.907	38
NM_001122757.3(POU1F1):c.292+38G>C	Intronic	0.01	0	0.907	38
NM_001122757.3(POU1F1):c.292+38G>T	Intronic	0.02	0	0.907	38
NM_001122757.3(POU1F1):c.292+37G>A	Intronic	0.02	0	0.955	37
NM_001122757.3(POU1F1):c.292+37G>C	Intronic	0.01	0	0.955	37
NM_001122757.3(POU1F1):c.292+37G>T	Intronic	0.01	0	0.955	37
NM_001122757.3(POU1F1):c.292+36G>A	Intronic	0.01	0	1.749	36
NM_001122757.3(POU1F1):c.292+36G>C	Intronic	0.01	0	1.749	36
NM_001122757.3(POU1F1):c.292+36G>T	Intronic	0.02	0	1.749	36
NM_001122757.3(POU1F1):c.292+35T>A	Intronic	0.01	0	0.053	35
NM_001122757.3(POU1F1):c.292+35T>C	Intronic	0.01	0	0.053	35
NM_001122757.3(POU1F1):c.292+35T>G	Intronic	0.01	0	0.053	35
NM_001122757.3(POU1F1):c.292+34T>A	Intronic	0.01	0	-0.054	34
NM_001122757.3(POU1F1):c.292+34T>C	Intronic	0.01	0	-0.054	34
NM_001122757.3(POU1F1):c.292+34T>G	Intronic	0	0	-0.054	34
NM_001122757.3(POU1F1):c.292+33T>A	Intronic	0.02	0	1.52	33
NM_001122757.3(POU1F1):c.292+33T>C	Intronic	0.02	0	1.52	33
NM_001122757.3(POU1F1):c.292+33T>G	Intronic	0.04	0	1.52	33
NM_001122757.3(POU1F1):c.292+32A>C	Intronic	0	0	0.496	32
NM_001122757.3(POU1F1):c.292+32A>G	Intronic	0.03	0	0.496	32
NM_001122757.3(POU1F1):c.292+32A>T	Intronic	0.01	0	0.496	32
NM_001122757.3(POU1F1):c.292+31A>C	Intronic	0	0	-0.441	31
NM_001122757.3(POU1F1):c.292+31A>G	Intronic	0.01	0	-0.441	31
NM_001122757.3(POU1F1):c.292+31A>T	Intronic	0.02	0	-0.441	31
NM_001122757.3(POU1F1):c.292+30G>A	Intronic	0.01	0	1.987	30
NM_001122757.3(POU1F1):c.292+30G>C	Intronic	0.01	0	1.987	30
NM_001122757.3(POU1F1):c.292+30G>T	Intronic	0.02	0	1.987	30
NM_001122757.3(POU1F1):c.292+29T>A	Intronic	0.02	0	0.844	29
NM_001122757.3(POU1F1):c.292+29T>C	Intronic	0.01	0	0.844	29
NM_001122757.3(POU1F1):c.292+29T>G	Intronic	0.02	0	0.844	29
NM_001122757.3(POU1F1):c.292+28T>A	Intronic	0.02	0	1.532	28
NM_001122757.3(POU1F1):c.292+28T>C	Intronic	0.02	0	1.532	28
NM_001122757.3(POU1F1):c.292+28T>G	Intronic	0.05	0	1.532	28
NM_001122757.3(POU1F1):c.292+27A>C	Intronic	0.01	0	0.138	27
NM_001122757.3(POU1F1):c.292+27A>G	Intronic	0.01	0	0.138	27
NM_001122757.3(POU1F1):c.292+27A>T	Intronic	0.03	0	0.138	27
NM_001122757.3(POU1F1):c.292+26T>A	Intronic	0.01	0	-1.361	26
NM_001122757.3(POU1F1):c.292+26T>C	Intronic	0.02	0	-1.361	26
NM_001122757.3(POU1F1):c.292+26T>G	Intronic	0.02	0	-1.361	26
NM_001122757.3(POU1F1):c.292+25T>A	Intronic	0.03	0	0.138	25
NM_001122757.3(POU1F1):c.292+25T>C	Intronic	0.02	0	0.138	25
NM_001122757.3(POU1F1):c.292+25T>G	Intronic	0.03	0	0.138	25
NM_001122757.3(POU1F1):c.292+24G>A	Intronic	0.03	0	0.28	24
NM_001122757.3(POU1F1):c.292+24G>C	Intronic	0.01	0	0.28	24
NM_001122757.3(POU1F1):c.292+24G>T	Intronic	0.02	0	0.28	24
NM_001122757.3(POU1F1):c.292+23T>A	Intronic	0.05	0	0.89	23
NM_001122757.3(POU1F1):c.292+23T>C	Intronic	0.01	0	0.89	23
NM_001122757.3(POU1F1):c.292+23T>G	Intronic	0.04	0	0.89	23
NM_001122757.3(POU1F1):c.292+22A>C	Intronic	0	0	-0.512	22
NM_001122757.3(POU1F1):c.292+22A>G	Intronic	0	0	-0.512	22
NM_001122757.3(POU1F1):c.292+22A>T	Intronic	0.02	0	-0.512	22
NM_001122757.3(POU1F1):c.292+21C>A	Intronic	0	0	-0.738	21
NM_001122757.3(POU1F1):c.292+21C>G	Intronic	0.04	0	-0.738	21
NM_001122757.3(POU1F1):c.292+21C>T	Intronic	0.01	0	-0.738	21
NM_001122757.3(POU1F1):c.292+20A>C	Intronic	0.01	0	-0.197	20
NM_001122757.3(POU1F1):c.292+20A>G	Intronic	0.01	0	-0.197	20
NM_001122757.3(POU1F1):c.292+20A>T	Intronic	0.01	0	-0.197	20
NM_001122757.3(POU1F1):c.292+19T>A	Intronic	0.01	0	-0.023	19
NM_001122757.3(POU1F1):c.292+19T>C	Intronic	0.02	0	-0.023	19
NM_001122757.3(POU1F1):c.292+19T>G	Intronic	0.02	0	-0.023	19
NM_001122757.3(POU1F1):c.292+18T>A	Intronic	0.03	0	0.33	18
NM_001122757.3(POU1F1):c.292+18T>C	Intronic	0.03	0	0.33	18
NM_001122757.3(POU1F1):c.292+18T>G	Intronic	0.03	0	0.33	18
NM_001122757.3(POU1F1):c.292+17T>A	Intronic	0.02	0	0.391	17
NM_001122757.3(POU1F1):c.292+17T>C	Intronic	0.01	0	0.391	17
NM_001122757.3(POU1F1):c.292+17T>G	Intronic	0.01	0	0.391	17
NM_001122757.3(POU1F1):c.292+16T>A	Intronic	0.02	0	0.487	16
NM_001122757.3(POU1F1):c.292+16T>C	Intronic	0.02	0	0.487	16
NM_001122757.3(POU1F1):c.292+16T>G	Intronic	0.02	0	0.487	16
NM_001122757.3(POU1F1):c.292+15C>A	Intronic	0.01	0	0.82	15
NM_001122757.3(POU1F1):c.292+15C>G	Intronic	0	0	0.82	15
NM_001122757.3(POU1F1):c.292+15C>T	Intronic	0.01	0	0.82	15
NM_001122757.3(POU1F1):c.292+14T>A	Intronic	0.01	0	0.139	14
NM_001122757.3(POU1F1):c.292+14T>C	Intronic	0.01	0	0.139	14
NM_001122757.3(POU1F1):c.292+14T>G	Intronic	0.03	0	0.139	14
NM_001122757.3(POU1F1):c.292+13G>A	Intronic	0.01	0	-0.605	13
NM_001122757.3(POU1F1):c.292+13G>C	Intronic	0.02	0	-0.605	13
NM_001122757.3(POU1F1):c.292+13G>T	Intronic	0.02	0	-0.605	13
NM_001122757.3(POU1F1):c.292+12T>A	Intronic	0.04	0	0.28	12
NM_001122757.3(POU1F1):c.292+12T>C	Intronic	0.01	0	0.28	12
NM_001122757.3(POU1F1):c.292+12T>G	Intronic	0.03	0	0.28	12
NM_001122757.3(POU1F1):c.292+11T>A	Intronic	0.02	0	0.031	11
NM_001122757.3(POU1F1):c.292+11T>C	Intronic	0.01	0	0.031	11
NM_001122757.3(POU1F1):c.292+11T>G	Intronic	0.03	0	0.031	11
NM_001122757.3(POU1F1):c.292+10G>A	Intronic	0.02	0	-0.368	10
NM_001122757.3(POU1F1):c.292+10G>C	Intronic	0.02	0	-0.368	10
NM_001122757.3(POU1F1):c.292+10G>T	Intronic	0.02	0	-0.368	10
NM_001122757.3(POU1F1):c.292+9A>C	Intronic	0.02	0	0.443	9
NM_001122757.3(POU1F1):c.292+9A>G	Intronic	0.02	0	0.443	9
NM_001122757.3(POU1F1):c.292+9A>T	Intronic	0.02	0	0.443	9
NM_001122757.3(POU1F1):c.292+8A>C	Intronic	0.02	0	1.402	8
NM_001122757.3(POU1F1):c.292+8A>G	Intronic	0.01	0	1.402	8
NM_001122757.3(POU1F1):c.292+8A>T	Intronic	0.03	0	1.402	8
NM_001122757.3(POU1F1):c.292+7A>C	Intronic	0	0	0.465	7
NM_001122757.3(POU1F1):c.292+7A>G	Intronic	0	0	0.465	7
NM_001122757.3(POU1F1):c.292+7A>T	Intronic	0.03	0	0.465	7
NM_001122757.3(POU1F1):c.285G>A	synonymous_exonic	0.02	0	2.29	7
NM_001122757.3(POU1F1):c.285G>C	synonymous_exonic	0.01	0	2.29	7
NM_001122757.3(POU1F1):c.285G>T	synonymous_exonic	0.04	0	2.29	7
NM_001122757.3(POU1F1):c.282A>C	synonymous_exonic	0.01	0	0.195	10
NM_001122757.3(POU1F1):c.282A>G	synonymous_exonic	0.08	1	0.195	10
NM_001122757.3(POU1F1):c.282A>T	synonymous_exonic	0.05	0	0.195	10
NM_001122757.3(POU1F1):c.279T>C	synonymous_exonic	0.03	0	0.027	13
NM_001122757.3(POU1F1):c.276C>A	synonymous_exonic	0.01	0	1.034	16
NM_001122757.3(POU1F1):c.276C>G	synonymous_exonic	0.03	0	1.034	16
NM_001122757.3(POU1F1):c.276C>T	synonymous_exonic	0.03	0	1.034	16
NM_001122757.3(POU1F1):c.273A>C	synonymous_exonic	0.01	0	-0.547	19
NM_001122757.3(POU1F1):c.273A>G	synonymous_exonic	0.04	0	-0.547	19
NM_001122757.3(POU1F1):c.273A>T	synonymous_exonic	0.03	0	-0.547	19
NM_001122757.3(POU1F1):c.270A>C	synonymous_exonic	0.02	0	-0.086	22
NM_001122757.3(POU1F1):c.270A>G	synonymous_exonic	0.01	0	-0.086	22
NM_001122757.3(POU1F1):c.270A>T	synonymous_exonic	0.02	0	-0.086	22
NM_001122757.3(POU1F1):c.267G>A	synonymous_exonic	0.18	0	1.944	25
NM_001122757.3(POU1F1):c.264C>T	synonymous_exonic	0.03	0	2.022	28
NM_001122757.3(POU1F1):c.261A>C	synonymous_exonic	0.01	0	1.514	31
NM_001122757.3(POU1F1):c.261A>G	synonymous_exonic	0.01	0	1.514	31
NM_001122757.3(POU1F1):c.261A>T	synonymous_exonic	0.09	0	1.514	31
NM_001122757.3(POU1F1):c.258T>C	synonymous_exonic	0.05	0	1.442	34
NM_001122757.3(POU1F1):c.255T>C	synonymous_exonic	0.01	0	1.104	37
NM_001122757.3(POU1F1):c.252T>C	synonymous_exonic	0.01	0	0.623	40
NM_001122757.3(POU1F1):c.249C>A	synonymous_exonic	0.07	0	0.936	43
NM_001122757.3(POU1F1):c.249C>G	synonymous_exonic	0.08	0	0.936	43
NM_001122757.3(POU1F1):c.249C>T	synonymous_exonic	0.04	0	0.936	43
NM_001122757.3(POU1F1):c.246T>A	synonymous_exonic	0.09	0	1.118	46
NM_001122757.3(POU1F1):c.246T>C	synonymous_exonic	0.02	0	1.118	46
NM_001122757.3(POU1F1):c.246T>G	synonymous_exonic	0.11	0	1.118	46
NM_001122757.3(POU1F1):c.243T>A	synonymous_exonic	0.14	0	0.123	49
NM_001122757.3(POU1F1):c.243T>C	synonymous_exonic	0.03	0	0.123	49
NM_001122757.3(POU1F1):c.243T>G	synonymous_exonic	0.13	0	0.123	49
NM_001122757.3(POU1F1):c.240T>A	synonymous_exonic	0.17	0	0.583	52
NM_001122757.3(POU1F1):c.240T>C	synonymous_exonic	0.1	0	0.583	52
NM_001122757.3(POU1F1):c.240T>G	synonymous_exonic	0.15	0	0.583	52
NM_001122757.3(POU1F1):c.237T>C	synonymous_exonic	0.06	0	0.736	55
NM_001122757.3(POU1F1):c.234T>C	synonymous_exonic	0.03	0	0.216	58
NM_001122757.3(POU1F1):c.231T>A	synonymous_exonic	0.06	0	0.415	61
NM_001122757.3(POU1F1):c.231T>C	synonymous_exonic	0.03	0	0.415	61
NM_001122757.3(POU1F1):c.231T>G	synonymous_exonic	0.08	0	0.415	61
NM_001122757.3(POU1F1):c.228A>C	synonymous_exonic	0.06	0	0.379	64
NM_001122757.3(POU1F1):c.228A>G	synonymous_exonic	0.1	0	0.379	64
NM_001122757.3(POU1F1):c.228A>T	synonymous_exonic	0.13	0	0.379	64
NM_001122757.3(POU1F1):c.225A>C	synonymous_exonic	0.05	0	-0.367	67
NM_001122757.3(POU1F1):c.225A>G	synonymous_exonic	0.06	0	-0.367	67
NM_001122757.3(POU1F1):c.225A>T	synonymous_exonic	0.04	0	-0.367	67
NM_001122757.3(POU1F1):c.222A>C	synonymous_exonic	0.06	0	0.753	70
NM_001122757.3(POU1F1):c.222A>G	synonymous_exonic	0.06	0	0.753	70
NM_001122757.3(POU1F1):c.222A>T	synonymous_exonic	0.04	0	0.753	70
NM_001122757.3(POU1F1):c.219A>C	synonymous_exonic	0.41	1	0.279	73
NM_001122757.3(POU1F1):c.219A>G	synonymous_exonic	0.41	1	0.279	73
NM_001122757.3(POU1F1):c.219A>T	synonymous_exonic	0.41	1	0.279	73
NM_001122757.3(POU1F1):c.216C>T	synonymous_exonic	0.03	0	0.472	73
NM_001122757.3(POU1F1):c.213A>C	synonymous_exonic	0.04	0	0.646	70
NM_001122757.3(POU1F1):c.213A>G	synonymous_exonic	0.01	0	0.646	70
NM_001122757.3(POU1F1):c.213A>T	synonymous_exonic	0.1	0	0.646	70
NM_001122757.3(POU1F1):c.210G>A	synonymous_exonic	0.64	1	1.441	67
NM_001122757.3(POU1F1):c.208T>C	synonymous_exonic	0.02	0	-0.611	65
NM_001122757.3(POU1F1):c.207G>A	synonymous_exonic	0.04	0	-1.385	64
NM_001122757.3(POU1F1):c.207G>C	synonymous_exonic	0.06	0	-1.385	64
NM_001122757.3(POU1F1):c.207G>T	synonymous_exonic	0.05	0	-1.385	64
NM_001122757.3(POU1F1):c.204A>C	synonymous_exonic	0.03	0	0.077	61
NM_001122757.3(POU1F1):c.204A>G	synonymous_exonic	0.06	0	0.077	61
NM_001122757.3(POU1F1):c.204A>T	synonymous_exonic	0.03	0	0.077	61
NM_001122757.3(POU1F1):c.201G>A	synonymous_exonic	0.12	0	0.917	58
NM_001122757.3(POU1F1):c.201G>C	synonymous_exonic	0.09	0	0.917	58
NM_001122757.3(POU1F1):c.201G>T	synonymous_exonic	0.07	0	0.917	58
NM_001122757.3(POU1F1):c.198G>A	synonymous_exonic	0.93	1	2.092	55
NM_001122757.3(POU1F1):c.198G>C	synonymous_exonic	0.05	0	2.092	55
NM_001122757.3(POU1F1):c.198G>T	synonymous_exonic	0.09	0	2.092	55
NM_001122757.3(POU1F1):c.195C>T	synonymous_exonic	0.02	0	1.202	52
NM_001122757.3(POU1F1):c.192T>C	synonymous_exonic	0.03	0	1.519	49
NM_001122757.3(POU1F1):c.189A>C	synonymous_exonic	0.08	0	-0.543	46
NM_001122757.3(POU1F1):c.189A>G	synonymous_exonic	0.07	0	-0.543	46
NM_001122757.3(POU1F1):c.189A>T	synonymous_exonic	0.11	0	-0.543	46
NM_001122757.3(POU1F1):c.186C>T	synonymous_exonic	0.09	0	0.448	43
NM_001122757.3(POU1F1):c.183G>A	synonymous_exonic	0.09	0	0.521	40
NM_001122757.3(POU1F1):c.181T>C	synonymous_exonic	0.03	0	2.264	38
NM_001122757.3(POU1F1):c.180T>C	synonymous_exonic	0.05	0	1.657	37
NM_001122757.3(POU1F1):c.177A>G	synonymous_exonic	0.81	1	1.082	34
NM_001122757.3(POU1F1):c.174T>A	synonymous_exonic	0.11	0	2.235	31
NM_001122757.3(POU1F1):c.174T>C	synonymous_exonic	0.04	0	2.235	31
NM_001122757.3(POU1F1):c.174T>G	synonymous_exonic	0.22	1	2.235	31
NM_001122757.3(POU1F1):c.171T>A	synonymous_exonic	0.03	0	0.791	28
NM_001122757.3(POU1F1):c.171T>C	synonymous_exonic	0.18	0	0.791	28
NM_001122757.3(POU1F1):c.171T>G	synonymous_exonic	0.12	0	0.791	28
NM_001122757.3(POU1F1):c.168A>G	synonymous_exonic	1	1	2.27	25
NM_001122757.3(POU1F1):c.165C>A	synonymous_exonic	0.07	0	0.989	22
NM_001122757.3(POU1F1):c.165C>T	synonymous_exonic	0.08	0	0.989	22
NM_001122757.3(POU1F1):c.162G>A	synonymous_exonic	0.29	0	3.994	19
NM_001122757.3(POU1F1):c.160T>C	synonymous_exonic	0.08	0	2.056	17
NM_001122757.3(POU1F1):c.159T>A	synonymous_exonic	0.22	1	1.874	16
NM_001122757.3(POU1F1):c.159T>C	synonymous_exonic	0.16	0	1.874	16
NM_001122757.3(POU1F1):c.159T>G	synonymous_exonic	0.34	1	1.874	16
NM_001122757.3(POU1F1):c.156G>A	synonymous_exonic	0.07	0	2.84	13
NM_001122757.3(POU1F1):c.154T>C	synonymous_exonic	0.14	0	3.198	11
NM_001122757.3(POU1F1):c.153T>A	synonymous_exonic	0.18	1	3.074	10
NM_001122757.3(POU1F1):c.153T>C	synonymous_exonic	0.14	0	3.074	10
NM_001122757.3(POU1F1):c.150T>A	synonymous_exonic	0.19	0	1.415	7
NM_001122757.3(POU1F1):c.150T>C	synonymous_exonic	0.14	0	1.415	7
NM_001122757.3(POU1F1):c.150T>G	synonymous_exonic	0.33	1	1.415	7
NM_001122757.3(POU1F1):c.147A>C	synonymous_exonic	0.14	0	-1.392	4
NM_001122757.3(POU1F1):c.147A>G	synonymous_exonic	0.05	0	-1.392	4
NM_001122757.3(POU1F1):c.147A>T	synonymous_exonic	0.21	0	-1.392	4
NM_001122757.3(POU1F1):c.143-21C>A	Intronic	0.09	0	3.15	21
NM_001122757.3(POU1F1):c.143-21C>G	Intronic	0.03	0	3.15	21
NM_001122757.3(POU1F1):c.143-21C>T	Intronic	0.08	0	3.15	21
NM_001122757.3(POU1F1):c.143-22T>A	Intronic	0.01	0	2.411	22
NM_001122757.3(POU1F1):c.143-22T>C	Intronic	0.06	0	2.411	22
NM_001122757.3(POU1F1):c.143-22T>G	Intronic	0.09	0	2.411	22
NM_001122757.3(POU1F1):c.143-23A>C	Intronic	0.18	0	1.528	23
NM_001122757.3(POU1F1):c.143-23A>G	Intronic	0.12	0	1.528	23
NM_001122757.3(POU1F1):c.143-23A>T	Intronic	0.11	0	1.528	23
NM_001122757.3(POU1F1):c.143-24A>C	Intronic	0.14	0	0.312	24
NM_001122757.3(POU1F1):c.143-24A>G	Intronic	0.25	0	0.312	24
NM_001122757.3(POU1F1):c.143-24A>T	Intronic	0.03	0	0.312	24
NM_001122757.3(POU1F1):c.143-25G>A	Intronic	0.17	0	2.181	25
NM_001122757.3(POU1F1):c.143-25G>C	Intronic	0.03	0	2.181	25
NM_001122757.3(POU1F1):c.143-25G>T	Intronic	0.26	1	2.181	25
NM_001122757.3(POU1F1):c.143-26T>A	Intronic	0.13	0	1.41	26
NM_001122757.3(POU1F1):c.143-26T>C	Intronic	0.12	0	1.41	26
NM_001122757.3(POU1F1):c.143-26T>G	Intronic	0.26	0	1.41	26
NM_001122757.3(POU1F1):c.143-27T>A	Intronic	0.06	0	1.497	27
NM_001122757.3(POU1F1):c.143-27T>G	Intronic	0.07	0	1.497	27
NM_001122757.3(POU1F1):c.143-28C>A	Intronic	0.12	0	2.436	28
NM_001122757.3(POU1F1):c.143-28C>G	Intronic	0.02	0	2.436	28
NM_001122757.3(POU1F1):c.143-28C>T	Intronic	0.02	0	2.436	28
NM_001122757.3(POU1F1):c.143-29T>A	Intronic	0.21	0	4.014	29
NM_001122757.3(POU1F1):c.143-29T>C	Intronic	0.08	0	4.014	29
NM_001122757.3(POU1F1):c.143-29T>G	Intronic	0.05	0	4.014	29
NM_001122757.3(POU1F1):c.143-30G>A	Intronic	0.02	0	0.676	30
NM_001122757.3(POU1F1):c.143-30G>C	Intronic	0.02	0	0.676	30
NM_001122757.3(POU1F1):c.143-30G>T	Intronic	0.01	0	0.676	30
NM_001122757.3(POU1F1):c.143-31T>G	Intronic	0.12	0	0.951	31
NM_001122757.3(POU1F1):c.143-32G>A	Intronic	0.02	0	0.54	32
NM_001122757.3(POU1F1):c.143-32G>C	Intronic	0.02	0	0.54	32
NM_001122757.3(POU1F1):c.143-32G>T	Intronic	0.01	0	0.54	32
NM_001122757.3(POU1F1):c.143-33T>A	Intronic	0.02	0	1.617	33
NM_001122757.3(POU1F1):c.143-33T>C	Intronic	0.03	0	1.617	33
NM_001122757.3(POU1F1):c.143-33T>G	Intronic	0.09	0	1.617	33
NM_001122757.3(POU1F1):c.143-34A>G	Intronic	0.06	0	0.59	34
NM_001122757.3(POU1F1):c.143-34A>T	Intronic	0.01	0	0.59	34
NM_001122757.3(POU1F1):c.143-35A>C	Intronic	0.02	0	1.376	35
NM_001122757.3(POU1F1):c.143-35A>G	Intronic	0.02	0	1.376	35
NM_001122757.3(POU1F1):c.143-35A>T	Intronic	0.04	0	1.376	35
NM_001122757.3(POU1F1):c.143-36G>A	Intronic	0.05	0	3.255	36
NM_001122757.3(POU1F1):c.143-36G>C	Intronic	0.04	0	3.255	36
NM_001122757.3(POU1F1):c.143-36G>T	Intronic	0.2	0	3.255	36
NM_001122757.3(POU1F1):c.143-37C>A	Intronic	0	0	-0.571	37
NM_001122757.3(POU1F1):c.143-37C>G	Intronic	0.03	0	-0.571	37
NM_001122757.3(POU1F1):c.143-37C>T	Intronic	0.01	0	-0.571	37
NM_001122757.3(POU1F1):c.143-38A>C	Intronic	0.01	0	0.389	38
NM_001122757.3(POU1F1):c.143-38A>G	Intronic	0.01	0	0.389	38
NM_001122757.3(POU1F1):c.143-38A>T	Intronic	0.01	0	0.389	38
NM_001122757.3(POU1F1):c.143-39A>C	Intronic	0.05	0	1.314	39
NM_001122757.3(POU1F1):c.143-39A>G	Intronic	0.02	0	1.314	39
NM_001122757.3(POU1F1):c.143-39A>T	Intronic	0.01	0	1.314	39
NM_001122757.3(POU1F1):c.143-40A>C	Intronic	0.03	0	1.163	40
NM_001122757.3(POU1F1):c.143-40A>T	Intronic	0.02	0	1.163	40
NM_001122757.3(POU1F1):c.143-41A>C	Intronic	0.02	0	0.512	41
NM_001122757.3(POU1F1):c.143-41A>G	Intronic	0.02	0	0.512	41
NM_001122757.3(POU1F1):c.143-41A>T	Intronic	0.02	0	0.512	41
NM_001122757.3(POU1F1):c.143-42T>A	Intronic	0.03	0	0.832	42
NM_001122757.3(POU1F1):c.143-42T>C	Intronic	0.04	0	0.832	42
NM_001122757.3(POU1F1):c.143-42T>G	Intronic	0.03	0	0.832	42
NM_001122757.3(POU1F1):c.143-43A>C	Intronic	0.05	0	0.306	43
NM_001122757.3(POU1F1):c.143-43A>G	Intronic	0.02	0	0.306	43
NM_001122757.3(POU1F1):c.143-43A>T	Intronic	0.02	0	0.306	43
NM_001122757.3(POU1F1):c.143-44A>C	Intronic	0.03	0	1.095	44
NM_001122757.3(POU1F1):c.143-44A>G	Intronic	0.04	0	1.095	44
NM_001122757.3(POU1F1):c.143-44A>T	Intronic	0.01	0	1.095	44
NM_001122757.3(POU1F1):c.143-45A>C	Intronic	0.02	0	0.677	45
NM_001122757.3(POU1F1):c.143-45A>G	Intronic	0.02	0	0.677	45
NM_001122757.3(POU1F1):c.143-45A>T	Intronic	0.02	0	0.677	45
NM_001122757.3(POU1F1):c.143-46G>A	Intronic	0.04	0	-0.068	46
NM_001122757.3(POU1F1):c.143-46G>C	Intronic	0.05	0	-0.068	46
NM_001122757.3(POU1F1):c.143-46G>T	Intronic	0.03	0	-0.068	46
NM_001122757.3(POU1F1):c.143-47T>A	Intronic	0.06	0	1.98	47
NM_001122757.3(POU1F1):c.143-47T>G	Intronic	0.02	0	1.98	47
NM_001122757.3(POU1F1):c.143-48T>A	Intronic	0.02	0	0.691	48
NM_001122757.3(POU1F1):c.143-48T>C	Intronic	0.01	0	0.691	48
NM_001122757.3(POU1F1):c.143-48T>G	Intronic	0.02	0	0.691	48
NM_001122757.3(POU1F1):c.143-49T>A	Intronic	0.01	0	1.128	49
NM_001122757.3(POU1F1):c.143-49T>C	Intronic	0.01	0	1.128	49
NM_001122757.3(POU1F1):c.143-49T>G	Intronic	0.02	0	1.128	49
NM_001122757.3(POU1F1):c.143-50T>A	Intronic	0	0	-0.128	50
NM_001122757.3(POU1F1):c.143-50T>C	Intronic	0.01	0	-0.128	50
NM_001122757.3(POU1F1):c.143-50T>G	Intronic	0.03	0	-0.128	50
NM_001122757.3(POU1F1):c.143-51T>A	Intronic	0.01	0	-0.46	51
NM_001122757.3(POU1F1):c.143-51T>C	Intronic	0.01	0	-0.46	51
NM_001122757.3(POU1F1):c.143-51T>G	Intronic	0.03	0	-0.46	51
NM_001122757.3(POU1F1):c.143-52A>C	Intronic	0.01	0	0.628	52
NM_001122757.3(POU1F1):c.143-52A>G	Intronic	0.03	0	0.628	52
NM_001122757.3(POU1F1):c.143-52A>T	Intronic	0.01	0	0.628	52
NM_001122757.3(POU1F1):c.143-53T>A	Intronic	0.03	0	0.837	53
NM_001122757.3(POU1F1):c.143-53T>C	Intronic	0.06	0	0.837	53
NM_001122757.3(POU1F1):c.143-53T>G	Intronic	0.04	0	0.837	53
NM_001122757.3(POU1F1):c.143-54G>A	Intronic	0.03	0	-0.621	54
NM_001122757.3(POU1F1):c.143-54G>C	Intronic	0.05	0	-0.621	54
NM_001122757.3(POU1F1):c.143-54G>T	Intronic	0.02	0	-0.621	54
NM_001122757.3(POU1F1):c.143-55T>A	Intronic	0.05	0	0.889	55
NM_001122757.3(POU1F1):c.143-55T>C	Intronic	0.04	0	0.889	55
NM_001122757.3(POU1F1):c.143-55T>G	Intronic	0.07	0	0.889	55
NM_001122757.3(POU1F1):c.143-56G>A	Intronic	0.04	0	0.387	56
NM_001122757.3(POU1F1):c.143-56G>C	Intronic	0.05	0	0.387	56
NM_001122757.3(POU1F1):c.143-56G>T	Intronic	0.02	0	0.387	56
NM_001122757.3(POU1F1):c.143-57T>A	Intronic	0.02	0	0.852	57
NM_001122757.3(POU1F1):c.143-57T>C	Intronic	0.03	0	0.852	57
NM_001122757.3(POU1F1):c.143-57T>G	Intronic	0.05	0	0.852	57
NM_001122757.3(POU1F1):c.143-58A>C	Intronic	0.01	0	-0.063	58
NM_001122757.3(POU1F1):c.143-58A>G	Intronic	0.01	0	-0.063	58
NM_001122757.3(POU1F1):c.143-58A>T	Intronic	0.01	0	-0.063	58
NM_001122757.3(POU1F1):c.143-59A>C	Intronic	0.04	0	1.182	59
NM_001122757.3(POU1F1):c.143-59A>G	Intronic	0.02	0	1.182	59
NM_001122757.3(POU1F1):c.143-59A>T	Intronic	0.02	0	1.182	59
NM_001122757.3(POU1F1):c.143-60A>C	Intronic	0.02	0	0.756	60
NM_001122757.3(POU1F1):c.143-60A>G	Intronic	0.03	0	0.756	60
NM_001122757.3(POU1F1):c.143-60A>T	Intronic	0.03	0	0.756	60
NM_001122757.3(POU1F1):c.143-61T>A	Intronic	0.01	0	0.322	61
NM_001122757.3(POU1F1):c.143-61T>C	Intronic	0.05	0	0.322	61
NM_001122757.3(POU1F1):c.143-61T>G	Intronic	0.02	0	0.322	61
NM_001122757.3(POU1F1):c.143-62A>C	Intronic	0.02	0	0.725	62
NM_001122757.3(POU1F1):c.143-62A>G	Intronic	0.03	0	0.725	62
NM_001122757.3(POU1F1):c.143-62A>T	Intronic	0.04	0	0.725	62
NM_001122757.3(POU1F1):c.143-63C>A	Intronic	0.03	0	0.108	63
NM_001122757.3(POU1F1):c.143-63C>G	Intronic	0.05	0	0.108	63
NM_001122757.3(POU1F1):c.143-63C>T	Intronic	0.03	0	0.108	63
NM_001122757.3(POU1F1):c.143-64A>C	Intronic	0.02	0	-2.179	64
NM_001122757.3(POU1F1):c.143-64A>G	Intronic	0.03	0	-2.179	64
NM_001122757.3(POU1F1):c.143-64A>T	Intronic	0.03	0	-2.179	64
NM_001122757.3(POU1F1):c.143-65C>A	Intronic	0.03	0	-4.871	65
NM_001122757.3(POU1F1):c.143-65C>G	Intronic	0.04	0	-4.871	65
NM_001122757.3(POU1F1):c.143-65C>T	Intronic	0.04	0	-4.871	65
NM_001122757.3(POU1F1):c.143-66C>A	Intronic	0.01	0	-0.483	66
NM_001122757.3(POU1F1):c.143-66C>G	Intronic	0.03	0	-0.483	66
NM_001122757.3(POU1F1):c.143-66C>T	Intronic	0.03	0	-0.483	66
NM_001122757.3(POU1F1):c.143-67A>C	Intronic	0.03	0	-0.946	67
NM_001122757.3(POU1F1):c.143-67A>G	Intronic	0.02	0	-0.946	67
NM_001122757.3(POU1F1):c.143-67A>T	Intronic	0.01	0	-0.946	67
NM_001122757.3(POU1F1):c.143-68A>C	Intronic	0.02	0	0.341	68
NM_001122757.3(POU1F1):c.143-68A>G	Intronic	0.04	0	0.341	68
NM_001122757.3(POU1F1):c.143-68A>T	Intronic	0.02	0	0.341	68
NM_001122757.3(POU1F1):c.143-69G>A	Intronic	0.02	0	-0.887	69
NM_001122757.3(POU1F1):c.143-69G>C	Intronic	0.01	0	-0.887	69
NM_001122757.3(POU1F1):c.143-69G>T	Intronic	0.01	0	-0.887	69
NM_001122757.3(POU1F1):c.143-70A>C	Intronic	0.01	0	0.062	70
NM_001122757.3(POU1F1):c.143-70A>G	Intronic	0.04	0	0.062	70
NM_001122757.3(POU1F1):c.143-71A>C	Intronic	0.02	0	3.07	71
NM_001122757.3(POU1F1):c.143-71A>G	Intronic	0	0	3.07	71
NM_001122757.3(POU1F1):c.143-71A>T	Intronic	0.01	0	3.07	71
NM_001122757.3(POU1F1):c.143-72T>A	Intronic	0.03	0	-0.057	72
NM_001122757.3(POU1F1):c.143-72T>C	Intronic	0.03	0	-0.057	72
NM_001122757.3(POU1F1):c.143-72T>G	Intronic	0.03	0	-0.057	72
NM_001122757.3(POU1F1):c.143-73T>A	Intronic	0.01	0	1.616	73
NM_001122757.3(POU1F1):c.143-73T>C	Intronic	0.01	0	1.616	73
NM_001122757.3(POU1F1):c.143-74T>A	Intronic	0.01	0	0.182	74
NM_001122757.3(POU1F1):c.143-74T>C	Intronic	0.01	0	0.182	74
NM_001122757.3(POU1F1):c.143-74T>G	Intronic	0.02	0	0.182	74
NM_001122757.3(POU1F1):c.143-75C>A	Intronic	0.01	0	-0.931	75
NM_001122757.3(POU1F1):c.143-75C>G	Intronic	0.08	0	-0.931	75
NM_001122757.3(POU1F1):c.143-75C>T	Intronic	0.01	0	-0.931	75
NM_001122757.3(POU1F1):c.143-76A>C	Intronic	0.03	0	1.743	76
NM_001122757.3(POU1F1):c.143-76A>G	Intronic	0.02	0	1.743	76
NM_001122757.3(POU1F1):c.143-76A>T	Intronic	0.02	0	1.743	76
NM_001122757.3(POU1F1):c.143-77A>C	Intronic	0.01	0	1.711	77
NM_001122757.3(POU1F1):c.143-77A>G	Intronic	0.01	0	1.711	77
NM_001122757.3(POU1F1):c.143-77A>T	Intronic	0.02	0	1.711	77
NM_001122757.3(POU1F1):c.143-78T>A	Intronic	0.02	0	-0.211	78
NM_001122757.3(POU1F1):c.143-78T>C	Intronic	0.03	0	-0.211	78
NM_001122757.3(POU1F1):c.143-78T>G	Intronic	0.03	0	-0.211	78
NM_001122757.3(POU1F1):c.143-79G>A	Intronic	0.01	0	-0.945	79
NM_001122757.3(POU1F1):c.143-79G>C	Intronic	0.02	0	-0.945	79
NM_001122757.3(POU1F1):c.143-79G>T	Intronic	0.01	0	-0.945	79
