# Supplementary material for: APPLICATION OF THE ACMG/AMP FRAMEWORK TO CAPTURE EVIDENCE RELEVANT TO PREDICTED AND OBSERVED IMPACT ON SPLICING: RECOMMENDATIONS FROM THE CLINGEN SVI SPLICING SUBGROUP
Source: medRxiv. 2023 Feb 26:2023.02.24.23286431. Preprint. [Version 1] doi: 10.1101/2023.02.24.23286431 (PMC9980257; doi:10.1101/2023.02.24.23286431)
Supplement: Supplement 13 [file media-13.xlsx]

## Sheet: Table S5
Table S5. Bayesian pathogenicity criteria thresholds (Tavtigian et al., 2019; PMID: 29300386)
Odds of pathogenicity	ACMG/AMP strength	Inverse Odds (evidence for benign)
350	Very Strong	0.003
18.7	Strong	0.053
4.3	Moderate	0.233
2.08	Supporting	0.481
